# Supplementary material for: Shaping immune landscape of colorectal cancer by cholesterol metabolites
Source: EMBO Mol Med. 2024 Jan 2;16(2):7. doi: 10.1038/s44321-023-00015-9 (PMC10897227; doi:10.1038/s44321-023-00015-9)
Supplement: Supplementary file 2 — Dataset EV1 [file 44321_2023_15_MOESM2_ESM.zip › Dataset_EV1_Top_10_DEGs_mouse_scSeq.xlsx]

## Sheet: Dataset EV1
Dataset EV1. Top 10 DEGs of every defined cluster in mouse scRNA-Seq
	p_val	avg_log2FC	pct.1	pct.2	p_val_adj	cluster	gene
1	0	4.23377	0.989	0.244	0	Malignant_cell	Mt2
2	0	4.17335	0.998	0.665	0	Malignant_cell	Mt1
3	0	3.92864	0.994	0.636	0	Malignant_cell	Spp1
4	0	3.82332	0.978	0.204	0	Malignant_cell	Def8
5	0	3.49963	0.914	0.049	0	Malignant_cell	Timp1
6	0	3.14725	0.963	0.025	0	Malignant_cell	Tm4sf1
7	0	3.12588	0.901	0.044	0	Malignant_cell	Lgals7
8	0	2.83148	0.949	0.051	0	Malignant_cell	Igfbp6
9	0	2.82596	0.722	0.012	0	Malignant_cell	Ccn1
10	0	2.81492	0.943	0.017	0	Malignant_cell	Pcolce
11	0	4.4449	0.997	0.107	0	Functional_NK_1	Gzma
12	0	2.07529	0.919	0.615	0	Functional_NK_1	Ccl5
13	0	1.98471	0.972	0.576	0	Functional_NK_1	Gzmb
14	0	1.91493	0.921	0.433	0	Functional_NK_1	Irf8
15	0	1.68857	0.677	0.05	0	Functional_NK_1	Ncr1
16	0	1.51258	1	0.772	0	Functional_NK_1	AW112010
17	0	1.50613	0.521	0.061	0	Functional_NK_1	Klra3
18	0	1.46568	0.955	0.447	0	Functional_NK_1	Tyrobp
19	0	1.3911	0.959	0.541	0	Functional_NK_1	Il2rb
20	1.03e-114	1.59057	0.703	0.495	2.18e-110	Functional_NK_1	Ccl4
21	0	4.50599	0.601	0.003	0	Th17	Il17a
22	0	3.42213	0.794	0.028	0	Th17	Trdv4
23	0	2.46516	0.727	0.004	0	Th17	Cd163l1
24	0	2.07297	0.672	0.003	0	Th17	Tcrg-V6
25	1.83e-171	1.88081	0.923	0.346	3.87e-167	Th17	Emb
26	6.7e-137	2.22894	0.92	0.493	1.42e-132	Th17	Zfp36l1
27	1.72e-127	1.96141	0.798	0.303	3.64e-123	Th17	Cxcr6
28	3.31e-119	1.91005	0.736	0.272	7.01e-115	Th17	Cd69
29	1.85e-83	3.3861	0.42	0.104	3.92e-79	Th17	Areg
30	1.59e-73	1.82281	0.942	0.663	3.36e-69	Th17	Rgs1
31	0	1.1033	0.454	0.094	0	Th1_like	Tcf7
32	1.65e-233	1.11328	0.55	0.204	3.5e-229	Th1_like	Bach2
33	8.71e-204	1.16548	0.758	0.45	1.85e-199	Th1_like	Arhgap15
34	2.98e-203	1.00245	0.433	0.14	6.31e-199	Th1_like	Lef1
35	4.63e-172	1.0339	0.662	0.333	9.81e-168	Th1_like	Emb
36	1.78e-148	1.12942	0.933	0.62	3.78e-144	Th1_like	Klf2
37	1.91e-139	0.990745	0.765	0.502	4.04e-135	Th1_like	Cblb
38	1.11e-136	1.27447	0.998	0.955	2.35e-132	Th1_like	Gphn
39	6.44e-117	1.07188	0.584	0.359	1.36e-112	Th1_like	Satb1
40	1.45e-115	1.16241	0.989	0.912	3.08e-111	Th1_like	Camk1d
41	0	1.74193	0.886	0.451	0	CD8_Temra	Ly6c2
42	0	1.59847	0.975	0.585	0	CD8_Temra	Ccl5
43	0	1.12338	0.865	0.364	0	CD8_Temra	Cd8b1
44	0	1.07401	0.991	0.631	0	CD8_Temra	Ms4a4b
45	0	1.03003	0.672	0.316	0	CD8_Temra	Ly6c1
46	0	0.97736	0.711	0.288	0	CD8_Temra	Gramd3
47	0	0.964811	0.969	0.698	0	CD8_Temra	Hcst
48	0	0.889089	0.794	0.457	0	CD8_Temra	Gimap3
49	1.61e-205	1.3099	0.196	0.04	3.42e-201	CD8_Temra	Trbv1
50	1.54e-39	1.04916	0.525	0.426	3.27e-35	CD8_Temra	Ifitm1
51	0	3.46391	1	0.398	0	Macrophage	Cxcl2
52	0	3.42913	0.99	0.292	0	Macrophage	Lyz2
53	0	3.30737	0.998	0.24	0	Macrophage	Il1b
54	0	3.15822	0.705	0.059	0	Macrophage	Cxcl3
55	0	3.03036	0.95	0.116	0	Macrophage	Ccl6
56	0	2.93707	0.832	0.227	0	Macrophage	H2-Aa
57	0	2.87409	0.908	0.152	0	Macrophage	Apoe
58	0	2.82645	1	0.232	0	Macrophage	Cd14
59	2.75e-307	2.97849	0.939	0.382	5.83e-303	Macrophage	Cd74
60	2.59e-300	2.83379	0.852	0.273	5.49e-296	Macrophage	H2-Ab1
61	0	7.0275	0.902	0.02	0	Mast_cell	Cma1
62	0	6.07204	0.84	0.012	0	Mast_cell	Mcpt4
63	0	5.78422	0.897	0.011	0	Mast_cell	Tpsb2
64	0	5.74782	0.883	0.014	0	Mast_cell	Tpsab1
65	0	4.76564	0.92	0.006	0	Mast_cell	Cpa3
66	0	3.2167	0.866	0.1	0	Mast_cell	Hdc
67	0	3.20877	0.782	0.001	0	Mast_cell	Fcer1a
68	0	3.10308	0.718	0.061	0	Mast_cell	Serpinb1a
69	0	2.68821	0.251	0	0	Mast_cell	Mcpt2
70	6.04e-238	2.444	0.477	0.081	1.28e-233	Mast_cell	Ccl7
71	1.22e-60	0.976384	1	0.999	2.59e-56	Intestinal_cell	Rps2
72	9.63e-57	0.949805	0.85	0.336	2.04e-52	Intestinal_cell	Def8
73	4.24e-52	1.15319	1	0.969	8.99e-48	Intestinal_cell	S100a6
74	2.39e-51	1.02555	1	0.997	5.06e-47	Intestinal_cell	Rplp1
75	3.43e-49	0.999434	1	0.985	7.27e-45	Intestinal_cell	Lgals1
76	3.56e-49	1.11369	1	0.997	7.55e-45	Intestinal_cell	Rps12
77	8.4e-47	0.933396	1	0.999	1.78e-42	Intestinal_cell	Rpl28
78	3.71e-28	1.19957	0.995	0.98	7.87e-24	Intestinal_cell	Npm1
79	8.2e-13	1.73904	0.491	0.318	1.74e-08	Intestinal_cell	Cyb5r3
80	5.08e-08	1.27909	0.427	0.279	0.0010754	Intestinal_cell	Tpm1
81	0	1.61089	0.968	0.346	0	CD8_Tex	Cd8a
82	0	1.53358	0.996	0.58	0	CD8_Tex	Cd3g
83	0	1.48923	0.832	0.202	0	CD8_Tex	Pdcd1
84	0	1.482	0.996	0.66	0	CD8_Tex	Nkg7
85	0	1.41412	0.992	0.57	0	CD8_Tex	Cd3e
86	0	1.34017	0.951	0.36	0	CD8_Tex	Cd8b1
87	0	1.32885	0.674	0.17	0	CD8_Tex	Rgs16
88	0	1.27803	0.893	0.367	0	CD8_Tex	Cst7
89	0	1.27408	0.637	0.163	0	CD8_Tex	Nrgn
90	0	1.24104	0.624	0.183	0	CD8_Tex	Ifng
91	0	4.66255	0.849	0.08	0	Functional_NK_2	Gzmc
92	0	4.31162	0.62	0.056	0	Functional_NK_2	Gzmd
93	0	3.83485	0.983	0.165	0	Functional_NK_2	Gzma
94	0	3.23068	0.596	0.048	0	Functional_NK_2	Gzme
95	0	1.91853	0.873	0.084	0	Functional_NK_2	Car2
96	3.14e-186	2.27228	0.966	0.307	6.65e-182	Functional_NK_2	Prf1
97	1.92e-146	1.95672	0.993	0.463	4.07e-142	Functional_NK_2	Irf8
98	4.28e-136	4.04015	0.223	0.017	9.07e-132	Functional_NK_2	Gzmg
99	8.05e-116	2.2029	0.993	0.601	1.71e-111	Functional_NK_2	Gzmb
100	4.86e-50	3.86871	0.346	0.097	1.03e-45	Functional_NK_2	Gzmf
101	0	4.59514	0.993	0.044	0	Monocyte	C1qa
102	0	4.42201	0.977	0.136	0	Monocyte	Apoe
103	0	4.41464	0.995	0.045	0	Monocyte	C1qb
104	0	4.33268	0.994	0.043	0	Monocyte	C1qc
105	0	4.05262	0.995	0.28	0	Monocyte	Lyz2
106	0	3.63906	0.499	0.026	0	Monocyte	Ccl8
107	0	3.53631	0.958	0.371	0	Monocyte	Cd74
108	0	3.27095	0.871	0.215	0	Monocyte	H2-Aa
109	0	3.26711	0.82	0.15	0	Monocyte	H2-Eb1
110	0	3.26143	0.885	0.262	0	Monocyte	H2-Ab1
111	0	4.31662	0.911	0.071	0	CD8_Teff	Gzmf
112	0	2.90688	0.679	0.043	0	CD8_Teff	Gzmd
113	0	2.72087	0.62	0.036	0	CD8_Teff	Gzme
114	0	1.85368	0.56	0.076	0	CD8_Teff	Gzmc
115	0	1.71046	0.852	0.2	0	CD8_Teff	Nrgn
116	4.6e-288	1.76463	0.908	0.297	9.74e-284	CD8_Teff	Prf1
117	8.22e-274	1.57539	0.55	0.102	1.74e-269	CD8_Teff	Serpinb9b
118	2.2e-235	1.3429	0.979	0.404	4.67e-231	CD8_Teff	Cd8a
119	3.2e-224	1.45843	0.998	0.619	6.78e-220	CD8_Teff	Cd3g
120	1.47e-173	1.55082	0.967	0.594	3.11e-169	CD8_Teff	Gzmb
121	0	6.17629	0.982	0.123	0	Neutrophils	S100a8
122	0	6.11666	0.997	0.112	0	Neutrophils	S100a9
123	0	5.08366	0.729	0.034	0	Neutrophils	Retnlg
124	0	4.43516	0.358	0.011	0	Neutrophils	Ngp
125	0	4.43445	0.439	0.021	0	Neutrophils	Cstdc5
126	0	4.34801	0.778	0.099	0	Neutrophils	Wfdc17
127	0	4.17576	0.867	0.052	0	Neutrophils	G0s2
128	0	4.0552	0.736	0.083	0	Neutrophils	Lcn2
129	0	3.97895	0.985	0.383	0	Neutrophils	Cxcl2
130	0	3.64447	0.862	0.083	0	Neutrophils	Acod1
131	0	2.57676	0.854	0.139	0	CD4+_Treg	Tnfrsf4
132	0	1.95431	0.81	0.16	0	CD4+_Treg	Ikzf2
133	0	1.93052	0.677	0.016	0	CD4+_Treg	Foxp3
134	6.62e-299	1.47044	0.601	0.11	1.4e-294	CD4+_Treg	Il2ra
135	1.03e-285	2.2024	0.885	0.324	2.18e-281	CD4+_Treg	Ctla4
136	2.86e-258	1.82423	0.896	0.4	6.05e-254	CD4+_Treg	Tnfrsf18
137	8.28e-212	1.61085	0.808	0.312	1.75e-207	CD4+_Treg	Icos
138	3.65e-210	1.56547	0.871	0.421	7.73e-206	CD4+_Treg	Cd2
139	1.07e-199	1.96159	0.919	0.497	2.26e-195	CD4+_Treg	Tnfrsf9
140	1.77e-170	1.86767	0.979	0.618	3.74e-166	CD4+_Treg	Ifi27l2a
141	0	3.29946	0.928	0.159	0	Proliferating_T	Hist1h2ap
142	0	2.51519	0.995	0.249	0	Proliferating_T	Stmn1
143	0	2.46547	1	0.764	0	Proliferating_T	Hmgb2
144	0	2.41907	0.862	0.14	0	Proliferating_T	Hist1h2ae
145	0	2.38303	0.961	0.134	0	Proliferating_T	Pclaf
146	0	2.36575	0.855	0.093	0	Proliferating_T	Hist1h1b
147	0	2.27361	0.997	0.841	0	Proliferating_T	Tubb5
148	0	2.17561	0.929	0.247	0	Proliferating_T	H2afx
149	0	2.13364	0.976	0.117	0	Proliferating_T	Birc5
150	0	2.13081	0.899	0.314	0	Proliferating_T	Hist1h1e
151	0	3.89189	0.978	0.008	0	B_cell	Cd79a
152	0	3.30066	0.95	0.004	0	B_cell	Ebf1
153	0	3.14413	1	0.233	0	B_cell	H2-Aa
154	0	2.58546	0.984	0.168	0	B_cell	H2-Eb1
155	0	2.22876	0.789	0.068	0	B_cell	Ighm
156	0	2.1868	0.701	0.007	0	B_cell	Iglc2
157	0	2.11044	0.824	0.043	0	B_cell	Mef2c
158	0	2.06942	0.664	0.016	0	B_cell	Cd79b
159	1.53e-258	2.50711	0.997	0.279	3.23e-254	B_cell	H2-Ab1
160	1.47e-231	3.51021	1	0.389	3.12e-227	B_cell	Cd74
161	0	2.76678	0.804	0.081	0	Activated_NK	Xcl1
162	0	2.42217	0.728	0.119	0	Activated_NK	Cd7
163	0	1.65053	0.657	0.083	0	Activated_NK	Ncr1
164	0	1.18588	0.578	0.082	0	Activated_NK	Car2
165	3.45e-212	1.09098	0.659	0.164	7.31e-208	Activated_NK	Ramp1
166	2.44e-174	1.03264	0.754	0.252	5.18e-170	Activated_NK	Txk
167	7.04e-162	1.24159	0.922	0.471	1.49e-157	Activated_NK	Ctsw
168	3.58e-128	1.10131	0.787	0.343	7.59e-124	Activated_NK	Emb
169	3.53e-114	2.15788	0.365	0.084	7.49e-110	Activated_NK	Gzmc
170	1.75e-99	1.09416	0.867	0.475	3.7e-95	Activated_NK	Tyrobp
171	0	3.92708	0.935	0.041	0	CD8_HSP+	Hspa1a
172	0	3.73856	0.978	0.058	0	CD8_HSP+	Hspa1b
173	1.25e-48	1.82278	0.731	0.208	2.64e-44	CD8_HSP+	Hsph1
174	1.79e-27	1.95	0.774	0.423	3.79e-23	CD8_HSP+	Dnajb1
175	6.47e-24	1.65237	0.957	0.891	1.37e-19	CD8_HSP+	Hsp90aa1
176	2.02e-19	1.31344	0.978	0.832	4.28e-15	CD8_HSP+	Dnaja1
177	2.69e-16	0.870601	1	0.993	5.7e-12	CD8_HSP+	Hspa8
178	1.28e-09	1.00286	0.882	0.779	2.71e-05	CD8_HSP+	Hspe1
179	8.41e-09	0.886998	0.785	0.642	0.000178295	CD8_HSP+	Klf2
180	2.85e-06	0.867876	0.839	0.695	0.0603962	CD8_HSP+	Jun
181	0	4.53997	0.928	0.003	0	cDC	Klk1
182	0	4.07811	0.928	0.018	0	cDC	Cox6a2
183	0	3.29895	0.935	0.002	0	cDC	Siglech
184	0	2.61868	0.87	0.022	0	cDC	Rnase6
185	3.38e-300	2.65829	0.891	0.074	7.16e-296	cDC	Pltp
186	2.68e-238	2.72659	0.92	0.104	5.68e-234	cDC	Ctsh
187	3.54e-196	2.6232	0.761	0.078	7.51e-192	cDC	Slpi
188	1.95e-190	2.70331	0.971	0.161	4.14e-186	cDC	Tcf4
189	5.01e-87	3.0613	1	0.656	1.06e-82	cDC	Bst2
190	2.16e-84	2.55439	1	0.726	4.58e-80	cDC	Psap
191	0	9.06369	1	0.009	0	Plasma	Jchain
192	0	8.51564	1	0.011	0	Plasma	Igha
193	0	7.89448	0.894	0.003	0	Plasma	Iglv1
194	0	7.54069	0.985	0.029	0	Plasma	Igkc
195	0	6.15209	0.182	0	0	Plasma	Igkv9-124
196	0	5.97237	0.167	0	0	Plasma	Igkv3-2
197	0	5.17717	0.939	0.021	0	Plasma	Gm30211
198	0	4.72481	0.955	0.018	0	Plasma	Mzb1
199	1.11e-72	8.01233	0.106	0.002	2.35e-68	Plasma	Igkv1-117
200	5.03e-33	7.79975	0.136	0.007	1.07e-28	Plasma	Igkv1-110
