# Supplementary material for: Shaping immune landscape of colorectal cancer by cholesterol metabolites
Source: EMBO Mol Med. 2024 Jan 2;16(2):7. doi: 10.1038/s44321-023-00015-9 (PMC10897227; doi:10.1038/s44321-023-00015-9)
Supplement: Supplementary file 3 — Dataset EV2 [file 44321_2023_15_MOESM3_ESM.zip]

Archive with 2 entries (2 files):
- Dataset_EV2_Gene_set_information.xlsx
- README_Dataset EV2.txt
