# Supplementary material for: Shaping immune landscape of colorectal cancer by cholesterol metabolites
Source: EMBO Mol Med. 2024 Jan 2;16(2):7. doi: 10.1038/s44321-023-00015-9 (PMC10897227; doi:10.1038/s44321-023-00015-9)
Supplement: Supplementary file 3 — Dataset EV2 [file 44321_2023_15_MOESM3_ESM.zip › Dataset_EV2_Gene_set_information.xlsx]

## Sheet: Overall
Dataset EV2. Gene set information for scRNA-Seq data analysis
Figure	Pathway	species
Appendix Figs S2	Cholesterol biosynthesis	human
Fig 6J and K, Fig EV5B	MDSC score	mouse
Fig 6I	Exhaustion score	mouse

## Sheet: cholesterol biosynthesis 
Cholesterol biosynthesis
1	SQLE
2	MBTPS2
3	TM7SF2
4	NSDHL
5	DHCR7
6	HSD17B7
7	IDI2
8	EBP
9	INSIG1
10	GGPS1
11	FDPS
12	INSIG2
13	CYP51A1
14	MVK
15	MVD
16	HMGCS1
17	SREBF1
18	LSS
19	IDI1
20	FDFT1
21	ACAT2
22	PMVK
23	SREBF2
24	SCAP
25	MBTPS1
26	HMGCR
27	DHCR24

## Sheet: MDSC score
MDSC score of myeloid cells
1	S100a8
2	S100a9
3	Cd274
4	Cd36
5	Cd84
6	Tnfrsf10b
7	Cd274
8	Dr5
9	Il10
10	Arg1
11	Arg2
12	Nos2
13	Cd14
14	Tgfb1
15	Tnf
16	Stat3
17	Il6
18	Vegfa

## Sheet: Exhaustion  score
Exhaustion score of CD8+ T cells
1	Pdcd1
2	Havcr2
3	Ctla4
4	Tigit
5	Lag3
