# Supplementary material for: Shaping immune landscape of colorectal cancer by cholesterol metabolites
Source: EMBO Mol Med. 2024 Jan 2;16(2):7. doi: 10.1038/s44321-023-00015-9 (PMC10897227; doi:10.1038/s44321-023-00015-9)
Supplement: Supplementary file 4 — Dataset EV3 [file 44321_2023_15_MOESM4_ESM.zip › Dataset_EV3_Cell number _MSS CRC patients (related to Appendix Figure S2)..xlsx]

## Sheet: Sheet1
Dataset EV3. Cell number of cell populations in MSS CRC identified by scRNA Seq from two MSS CRC patients (related to Appendix Figure S2).
Cell population	Patient 1	Patient 2
hB01_PlasmaB-IgG	15	0
hB02_GALTB-IgA	18	0
hB03_FollicularB-IgD	6	3
hB04_FollicularB-MS4A1	49	8
hC01_P0413	0	1
hC03_P0411	61	0
hC04_P1212	0	80
hE01_Endothelium-ACKR1	11	7
hE02_Enterocyte-GUCA2B	0	1
hE03_Goblet-SPINK4	3	0
hE04_Goblet-REG4	0	5
hE05_Stemlike-LGR5	5	1
hE06_UnIdent	3	10
hF01_Myofib-ACTA2	11	7
hF02_CAF-FAP	6	1
hI01_NK-CD16	22	9
hI02_NK-GZMK	4	11
hI04_ILC3-SLC4A10	3	2
hM01_Mast-TPSAB1	7	0
hM02_pDC-LILRA4	6	1
hM03_cDC2-CD1C	7	5
hM04_cDC1-BATF3	1	2
hM05_Mono-CD14	1	26
hM06_Mono-CD16	2	16
hM08_Macro-NLRP3	2	11
hM12_TAM-C1QC	13	7
hM13_TAM-SPP1	2	4
hT01_CD4-CCR7	56	91
hT02_CD4-ANXA1	28	90
hT03_CD4-GNLY	48	16
hT04_CD4-TCF7	29	85
hT05_CD4-CXCR6	26	93
hT06_CD4-CXCR5	8	50
hT07_CD4-GZMK	19	12
hT08_CD4-IL23R	37	16
hT09_CD4-CXCL13	21	32
hT10_CD4-FOXP3	34	33
hT11_CD4-CTLA4	90	129
hT12_CD8-LEF1	3	18
hT13_CD8-GPR183	7	23
hT14_CD8-CX3CR1	57	138
hT15_CD8-GZMK	70	134
hT16_CD8-CD6	53	186
hT17_CD8-CD160	64	40
hT18_CD8-LAYN	18	61
