# Supplementary material for: Shaping immune landscape of colorectal cancer by cholesterol metabolites
Source: EMBO Mol Med. 2024 Jan 2;16(2):7. doi: 10.1038/s44321-023-00015-9 (PMC10897227; doi:10.1038/s44321-023-00015-9)
Supplement: Supplementary file 4 — Dataset EV3 [file 44321_2023_15_MOESM4_ESM.zip › README_Dataset EV3.txt]

Dataset EV3. Cell number of cell populations in MSS CRC identified by scRNA Seq from two MSS CRC  patients (related to Appendix Figure S2).
