# Supplementary material for: Shaping immune landscape of colorectal cancer by cholesterol metabolites
Source: EMBO Mol Med. 2024 Jan 2;16(2):7. doi: 10.1038/s44321-023-00015-9 (PMC10897227; doi:10.1038/s44321-023-00015-9)
Supplement: Supplementary file 5 — Source Data Fig. 1 [file 44321_2023_15_MOESM5_ESM.zip]

Archive with 20 entries (10 files):
- 1A/
- 1A/Fig 1A_Th17 CT26-CM.xlsx
- 1B/
- 1B/Fig 1B_Th1_CT26-CM.xlsx
- 1C/
- 1C/Fig 1C_Treg_CT26-CM.xlsx
- 1D/
- 1D/Fig 1D_CD8 IFNg_CT26-CM.xlsx
- 1E/
- 1E/Fig 1E_CD8 GzmB_CT26-CM.xlsx
- 1F/
- 1F/Fig 1F_CD8 CD44_CT26-CM.xlsx
- 1G/
- 1G/Fig 1G_Th17_RORgt-KO_CT26-CM.xlsx
- 1H/
- 1H/Fig 1H_ELISA_CT26-CM.xlsx
- 1I/
- 1I/Fig 1I_Th17_Lipo_CT26-CM.xlsx
- IJ/
- IJ/Fig 1J_Th17_LDLR-KO_CT26-CM.xlsx
