# Supplementary material for: Shaping immune landscape of colorectal cancer by cholesterol metabolites
Source: EMBO Mol Med. 2024 Jan 2;16(2):7. doi: 10.1038/s44321-023-00015-9 (PMC10897227; doi:10.1038/s44321-023-00015-9)
Supplement: Supplementary file 5 — Source Data Fig. 1 [file 44321_2023_15_MOESM5_ESM.zip › 1A/Fig 1A_Th17 CT26-CM.xlsx]

## Sheet: Fig 1A
Ctrl	CT26-CM
10.8	24.8
12.6	23.8
13.6	25
