# Supplementary material for: Shaping immune landscape of colorectal cancer by cholesterol metabolites
Source: EMBO Mol Med. 2024 Jan 2;16(2):7. doi: 10.1038/s44321-023-00015-9 (PMC10897227; doi:10.1038/s44321-023-00015-9)
Supplement: Supplementary file 5 — Source Data Fig. 1 [file 44321_2023_15_MOESM5_ESM.zip › 1B/Fig 1B_Th1_CT26-CM.xlsx]

## Sheet: Fig 1B
Ctrl	CT26-CM
22.6	25.4
23.8	26.1
24.1	20.6
