# Supplementary material for: Shaping immune landscape of colorectal cancer by cholesterol metabolites
Source: EMBO Mol Med. 2024 Jan 2;16(2):7. doi: 10.1038/s44321-023-00015-9 (PMC10897227; doi:10.1038/s44321-023-00015-9)
Supplement: Supplementary file 5 — Source Data Fig. 1 [file 44321_2023_15_MOESM5_ESM.zip › 1D/Fig 1D_CD8 IFNg_CT26-CM.xlsx]

## Sheet: Fig 1D
Ctrl	CT26-CM
12.7	17.4
13.4	14.2
10.7	6.5
