# Supplementary material for: Shaping immune landscape of colorectal cancer by cholesterol metabolites
Source: EMBO Mol Med. 2024 Jan 2;16(2):7. doi: 10.1038/s44321-023-00015-9 (PMC10897227; doi:10.1038/s44321-023-00015-9)
Supplement: Supplementary file 5 — Source Data Fig. 1 [file 44321_2023_15_MOESM5_ESM.zip › 1E/Fig 1E_CD8 GzmB_CT26-CM.xlsx]

## Sheet: Fig 1E
Ctrl	CT26-CM
72.4	77.7
65.2	73.7
65.5	57
