# Supplementary material for: Shaping immune landscape of colorectal cancer by cholesterol metabolites
Source: EMBO Mol Med. 2024 Jan 2;16(2):7. doi: 10.1038/s44321-023-00015-9 (PMC10897227; doi:10.1038/s44321-023-00015-9)
Supplement: Supplementary file 5 — Source Data Fig. 1 [file 44321_2023_15_MOESM5_ESM.zip › 1G/Fig 1G_Th17_RORgt-KO_CT26-CM.xlsx]

## Sheet: Fig 1G
WT		RORgt-HT		RORgt-KO
Ctrl	CT26-CM	Ctrl	CT26-CM	Ctrl	CT26-CM
21.2	29.8	7.41	11.2	2.11	1.15
23.6	30.7	10.6	17	1.66	1.74
19.1	33.6	6.56	10.3	1.9	1.54
