# Supplementary material for: Shaping immune landscape of colorectal cancer by cholesterol metabolites
Source: EMBO Mol Med. 2024 Jan 2;16(2):7. doi: 10.1038/s44321-023-00015-9 (PMC10897227; doi:10.1038/s44321-023-00015-9)
Supplement: Supplementary file 5 — Source Data Fig. 1 [file 44321_2023_15_MOESM5_ESM.zip › 1H/Fig 1H_ELISA_CT26-CM.xlsx]

## Sheet: Fig 1H
IL-6		TGF-b		IL_23		IL-1b		IL-21
Ctrl	CT26-CM	Ctrl	CT26-CM	Ctrl	CT26-CM	Ctrl	CT26-CM	Ctrl	CT26-CM
ND	2.20211	105.428	144.999	ND	ND	ND	ND	ND	ND
ND	2.2754	103.434	148.444	ND	ND	ND	ND	ND	ND
ND	2.98571	99.7168	140.104	ND	ND	ND	ND	ND	ND
