# Supplementary material for: Shaping immune landscape of colorectal cancer by cholesterol metabolites
Source: EMBO Mol Med. 2024 Jan 2;16(2):7. doi: 10.1038/s44321-023-00015-9 (PMC10897227; doi:10.1038/s44321-023-00015-9)
Supplement: Supplementary file 5 — Source Data Fig. 1 [file 44321_2023_15_MOESM5_ESM.zip › IJ/Fig 1J_Th17_LDLR-KO_CT26-CM.xlsx]

## Sheet: Fig 1I
WT		LDLR-KO
Ctrl	CT26-CM	Ctrl	CT26-CM
15.7	32.1	16.2	17.4
19.4	32.5	19.8	22.7
16.2	32	14.3	19.3
