# Supplementary material for: Shaping immune landscape of colorectal cancer by cholesterol metabolites
Source: EMBO Mol Med. 2024 Jan 2;16(2):7. doi: 10.1038/s44321-023-00015-9 (PMC10897227; doi:10.1038/s44321-023-00015-9)
Supplement: Supplementary file 6 — Source Data Fig. 2 [file 44321_2023_15_MOESM6_ESM.zip]

Archive with 10 entries (5 files):
- 2B/
- 2B/Fig 2B_MSS CRC_tissue_sterols.xlsx
- 2C/
- 2C/Fig 2C_MSS CRC_tissue_desmo absolute quan.xlsx
- 2D/
- 2D/Fig 2D_MSS CRC_IF_desmo absolute quan.xlsx
- 2E/
- 2E/Fig 2E_Th17_desmo.xlsx
- 2F/
- 2F/Fig 2F_MSS CRC_plasma_desmo.xlsx
