# Supplementary material for: Shaping immune landscape of colorectal cancer by cholesterol metabolites
Source: EMBO Mol Med. 2024 Jan 2;16(2):7. doi: 10.1038/s44321-023-00015-9 (PMC10897227; doi:10.1038/s44321-023-00015-9)
Supplement: Supplementary file 6 — Source Data Fig. 2 [file 44321_2023_15_MOESM6_ESM.zip › 2B/Fig 2B_MSS CRC_tissue_sterols.xlsx]

## Sheet: Zymosterol
N	T
159833	865883
511866	846064
270262	580398
413422	891536
372583	890119
188852	1172151
1004600	1252726
373290	254093
262959	607773
461164	171343
233088	368109
1161778	275548
377331	714425
406864	504660
509705	881485
414418	393874
200018	513232
199209	312924
494391	584557
186296	773089
311561	220312
852991	565547
270928	898390
598549	576780
572530	744933
261613	1783937
124752	1138774
522652	376802
411817	1348212
924092	642683
669388	620147
544355	330313
459144	556877
326263	686231
500599	234002
237147	289408
196031	897727
161361	410297
301947	336616
407018	1158095
534121	352263

## Sheet: Desmosterol
N	T
194043	2999016
1142167	4378676
769076	3357222
1278695	2625610
1046046	2333621
582011	4584486
2911275	4119921
1252842	2425178
1412628	3082167
2181591	888971
1002749	4951089
2524726	3766851
1191459	2473257
1318084	3988710
595374	3081632
1262065	4199528
803788	5914340
620250	4268463
1692250	4427165
806279	916848
543179	1005009
3372126	3170001
725265	4704467
943547	2086947
850367	2596400
919551	3963497
578029	2807275
1288680	3857403
1405302	2227696
2155787	2633188
1646309	8651397
1466214	1642400
2048619	5483719
996047	4359664
3107761	2814073
475864	4911112
1204110	5131552
487008	3467091
922833	3979244
1569927	3724804
1605672	2626762

## Sheet: Cholesterol
N	T
184180000	2172713000
1805773750	3134230750
501953500	2682287500
559295000	3215874000
682871500	2837220250
801985250	3957089750
1964188000	4107428500
952100500	1505282000
635973750	3357430250
2197037250	1040073000
755013750	2329235000
2022826750	2285239500
888672000	1695818000
1425521250	2600132000
940092500	2320669500
1048768500	3083890250
731286000	2378179500
551769500	2576946500
1263366250	2712984500
766894500	1341393750
810658750	1478293500
1896618000	2224344750
844208750	2566389250
1157885000	2702684000
1049558750	3201247500
1162525750	2701607250
612776750	3701035250
661415750	2350473500
556674000	4268525500
1295928000	2647747000
1305594750	3301648750
1007872750	1508337750
708394750	2929047000
784163250	2617916750
1180040750	1253142000
772781500	1943328750
1535561750	3083100250
239979000	1593773500
651133500	1914388000
692133000	3836749000
829752000	1861365000

## Sheet: 7-Hydroxycholesterol
N	T
48318	56898
329525	90103
377876	132823
39040	116560
79527	703891
71305	87793
445860	229737
55481	84681
222234	256397
707112	15762
382121	335916
72732	68471
226136	57539
1631236	59834
54093	36178
43198	93184
48143	82501
239027	90785
88008	114632
153806	36650
562993	106854
521624	58480
288563	41036
52477	928356
97767	2208179
35113	40887
56463	310632
27176	123804
35882	72647
55107	67232
88019	64313
491016	57708
256214	67528
77749	456049
671110	17226
404662	23649
153165	308969
9137	28329
42547	28593
237827	775944
176896	38205

## Sheet: Lanosterol
N	T
303632	303559
634373	316111
532637	367826
478520	75189
222921	257104
133517	295737
898178	254731
346614	324275
164949	75095
502533	274194
171625	156532
705009	203126
351907	541396
184332	163432
432778	144691
395452	113143
149170	169872
136606	134305
224757	262263
131888	124576
282793	493785
287913	252843
139680	285799
463659	173258
344322	224696
240323	284505
103505	343158
450532	233368
286741	336273
341762	283060
273936	286238
405450	435667
432327	188852
316657	309696
169374	132473
126174	73618
179417	200839
211765	305056
236647	168993
143675	242564
223923	286449

## Sheet: 24,25-Dihydrolanosterol
N	T
49186	252357
508556	334304
189764	380734
431946	987377
83743	508106
64522	466794
1857986	522318
318251	222954
156202	271217
650534	88011
29544	164796
757645	196682
146514	100738
128227	378924
538622	157184
409697	213062
113873	283783
77512	136592
150310	272161
44620	109485
170646	319262
315775	255259
75374	290461
400119	378252
269133	439885
124080	194688
39986	496922
343375	92415
98282	829784
373651	477583
266728	486215
286139	374842
124887	405780
178344	328243
56424	78914
52576	71976
42667	278530
29258	200700
135085	168960
79286	437022
103682	120767

## Sheet: 7-Dehydrocholesterol
N	T
189536	1104053
153757	1627390
54576	1418357
425623	2113242
207954	430363
162912	1602009
641839	1265919
506461	615066
165929	731200
442594	236264
94179	515636
745966	608603
273664	401193
199383	1053464
344017	705880
311955	1214336
227394	733518
126139	1029595
275347	987435
255525	1482082
101218	356260
443904	902282
152866	776614
623901	362322
392511	489978
431083	1542620
143746	435082
337079	772141
439404	1374623
682890	1509985
575482	1595884
196733	712838
185168	1169967
183328	392172
282194	283980
422679	840379
395436	884481
99036	665986
311198	742886
175684	484741
589297	916099

## Sheet: 5,6-Epoxycholesterol
N	T
163203	416994
407421	465908
450153	566912
127727	408028
209122	1324668
168847	548642
915272	876098
218699	336279
354755	1090006
1538726	100972
394551	927664
379882	325378
347027	408091
1308745	273104
194073	244102
171826	422673
216741	505970
362815	476206
608038	493620
227740	214307
549262	383636
841490	252371
377250	243262
173250	2489508
239132	3246192
239552	297283
205638	1328722
148655	478069
187472	451094
1575882	384525
1005384	376601
484688	182671
363381	275070
237293	1413497
842615	165786
490113	321837
357110	1004295
64112	131096
130298	196055
286983	1325627
502577	256658

## Sheet: 27-Hydroxycholesterol
N	T
17245	35180
51125	55927
33974	51850
119025	69043
90878	59497
50198	83418
83791	49458
239805	27571
90912	69250
94853	35436
62068	39846
86358	35171
43514	90002
119353	57216
53719	46052
42073	43101
84435	54865
97949	54073
57436	41647
83178	42600
35944	36645
65361	34654
210186	46549
82973	30398
64442	113563
674947	63872
323007	51687
114811	42872
295242	110572
196926	43668
53246	67903
59279	51242
49556	56114
81654	64290
44957	28478
36765	42059
211531	39129
31029	65702
67031	43961
44961	47854
167892	61756
