# Supplementary material for: Shaping immune landscape of colorectal cancer by cholesterol metabolites
Source: EMBO Mol Med. 2024 Jan 2;16(2):7. doi: 10.1038/s44321-023-00015-9 (PMC10897227; doi:10.1038/s44321-023-00015-9)
Supplement: Supplementary file 6 — Source Data Fig. 2 [file 44321_2023_15_MOESM6_ESM.zip › 2C/Fig 2C_MSS CRC_tissue_desmo absolute quan.xlsx]

## Sheet: Fig 2C
N	T
0.560373	1.22113
2.99625	2.03938
2.63667	1.34189
0.439461	7.81757
0.592353	2.28213
1.50044	1.96439
2.59017	2.8269
0.384104	4.97781
2.37289	2.04863
1.43567	2.92058
1.15226	2.06925
0.43907	1.14233
0.318493	1.17135
1.09125	1.42715
0.29769	2.73289
0.737389	1.24257
0.676423	3.67384
0.717741	2.7754
1.50741	3.4674
0.37389	4.17682
1.81977	0.975193
0.749721	2.04778
1.17262	3.0044
0.357368	2.9921
1.46328	2.24126
1.41364	5.37417
1.20698	1.49075
0.559108	2.52753
1.26906	3.36502
0.849457	3.24114
0.566066	2.73557
0.461116	2.56752
0.654307	2.47918
1.30488	2.91145
0.548877	3.60735
0.799443	1.44463
1.79812	5.49
0.489538	2.33453
0.725613	1.75514
0.230262	3.13806
0.397988	4.81898
