# Supplementary material for: Shaping immune landscape of colorectal cancer by cholesterol metabolites
Source: EMBO Mol Med. 2024 Jan 2;16(2):7. doi: 10.1038/s44321-023-00015-9 (PMC10897227; doi:10.1038/s44321-023-00015-9)
Supplement: Supplementary file 6 — Source Data Fig. 2 [file 44321_2023_15_MOESM6_ESM.zip › 2D/Fig 2D_MSS CRC_IF_desmo absolute quan.xlsx]

## Sheet: Fig 2D
N	T
2.133	4.41083
1.27539	2.19685
1.34591	2.12352
1.30527	11.0687
2.24596	2.9375
1.57687	3.70989
1.33891	2.79106
2.23962	3.58524
2.07906	6.20281
