# Supplementary material for: Shaping immune landscape of colorectal cancer by cholesterol metabolites
Source: EMBO Mol Med. 2024 Jan 2;16(2):7. doi: 10.1038/s44321-023-00015-9 (PMC10897227; doi:10.1038/s44321-023-00015-9)
Supplement: Supplementary file 6 — Source Data Fig. 2 [file 44321_2023_15_MOESM6_ESM.zip › 2E/Fig 2E_Th17_desmo.xlsx]

## Sheet: Fig 2E
0	1	2	4	8
6.94	8.74	8.68	10	11.2
7.95	8.62	9.07	10	11.1
8.45	8.92	9.17	10.7	10.8
