# Supplementary material for: Shaping immune landscape of colorectal cancer by cholesterol metabolites
Source: EMBO Mol Med. 2024 Jan 2;16(2):7. doi: 10.1038/s44321-023-00015-9 (PMC10897227; doi:10.1038/s44321-023-00015-9)
Supplement: Supplementary file 6 — Source Data Fig. 2 [file 44321_2023_15_MOESM6_ESM.zip › 2F/Fig 2F_MSS CRC_plasma_desmo.xlsx]

## Sheet: Fig 2F
Pre	Post
2855266	1489815
3241250	1790265
5568072	1127791
3850120	1474112
2999039	2947496
3573833	2059002
2613674	2341860
4020301	2974981
