# Supplementary material for: Shaping immune landscape of colorectal cancer by cholesterol metabolites
Source: EMBO Mol Med. 2024 Jan 2;16(2):7. doi: 10.1038/s44321-023-00015-9 (PMC10897227; doi:10.1038/s44321-023-00015-9)
Supplement: Supplementary file 7 — Source Data Fig. 3 [file 44321_2023_15_MOESM7_ESM.zip]

Archive with 6 entries (3 files):
- 3C, 3D/
- 3C, 3D/Fig 3C and D_gene expression COAD.xlsx
- 3I/
- 3I/Fig 3I_Myc ChIP-qPCR.xlsx
- 3J/
- 3J/Fig 3J_Myci975.xlsx
