# Supplementary material for: Shaping immune landscape of colorectal cancer by cholesterol metabolites
Source: EMBO Mol Med. 2024 Jan 2;16(2):7. doi: 10.1038/s44321-023-00015-9 (PMC10897227; doi:10.1038/s44321-023-00015-9)
Supplement: Supplementary file 7 — Source Data Fig. 3 [file 44321_2023_15_MOESM7_ESM.zip › 3C, 3D/Fig 3C and D_gene expression COAD.xlsx]

## Sheet: SQLE
N	T
15.2742	6.10905
5.29039	37.889
3.17333	29.597
7.15009	28.0565
3.3029	35.8337
6.24267	9.03772
3.83787	22.7413
6.16674	16.4883
14.1887	31.904
3.75815	49.0191
6.59793	9.52661
4.72903	25.6049
16.8766	21.5012
6.66259	17.7871
5.79009	2.86223
3.80909	7.02301
6.34682	17.0233
3.48656	22.3381
5.79567	22.5856
5.12581	33.6939
4.93053	39.1508
9.05357	22.2924
7.99136	25.6899
3.9613	29.4695
6.93464	38.9402
8.52571	3.37062
2.8544	21.951
21.6216	15.0065
24.8781	46.5447
7.77256	26.0221
3.95378	103.091
4.58316	10.0113
6.24353	28.5694
3.66553	19.1153
12.5664	8.02528
3.80102	24.7505
2.58127	14.3462
2.03103	23.6171
3.60961	44.0497
4.42605	32.5667
2.58357	86.6156
	20.9822
	27.3227
	12.7489
	32.685
	34.5904
	19.5109
	23.244
	48.6274
	33.2732
	77.4576
	20.7865
	23.2205
	41.6359
	20.3845
	26.4195
	36.3744
	16.9291
	22.011
	15.0793
	23.934
	27.3469
	23.2631
	34.8916
	51.0972
	13.7845
	19.2625
	21.7696
	11.9445
	28.6566
	44.1796
	43.9001
	20.5167
	14.3212
	17.1151
	5.73622
	12.9396
	62.1102
	17.6131
	18.8612
	11.2237
	20.913
	21.9267
	13.0603
	23.0489
	19.4561
	7.54421
	62.8798
	38.7239
	29.5574
	13.579
	49.4839
	58.8547
	11.6094
	15.2619
	10.4048
	28.2921
	14.8359
	32.2091
	13.4181
	26.9539
	23.0583
	54.5405
	40.432
	61.2927
	9.42526
	24.105
	12.9874
	28.9841
	5.56124
	27.7152
	10.2786
	6.0373
	74.4536
	15.8146
	36.1732
	38.5114
	47.4583
	11.8454
	60.9936
	7.77113
	12.8968
	22.6511
	22.1496
	4.35745
	28.6577
	19.9858
	23.4013
	15.1576
	23.4364
	20.349
	6.2247
	17.3815
	15.8888
	3.90739
	22.0961
	13.9557
	21.67
	32.6227
	18.0838
	87.487
	19.9859
	26.4223
	54.0679
	32.8259
	26.307
	32.0631
	20.6086
	67.8401
	21.4022
	39.6946
	46.7721
	17.7174
	34.1326
	11.8642
	16.0881
	6.77608
	36.5492
	28.0095
	14.0149
	36.7868
	13.082
	26.3375
	25.4725
	29.1024
	17.935
	39.7806
	24.7055
	5.06038
	26.395
	25.8244
	24.9729
	40.2347
	19.3091
	41.1896
	23.0203
	58.3548
	16.3235
	15.4729
	14.5951
	15.6119
	11.9464
	70.8978
	15.3316
	12.6847
	97.3385
	27.3738
	23.3302
	10.6192
	17.3487
	7.66747
	15.2902
	53.831
	26.2032
	21.5471
	14.4391
	8.25828
	36.3198
	18.6389
	14.3668
	40.1537
	22.4423
	63.7135
	25.3173
	40.1621
	56.5113
	52.0416
	71.5921
	11.9487
	41.5826
	26.2489
	22.2911
	16.8599
	9.71965
	25.2919
	60.7567
	11.329
	22.7035
	26.3891
	75.9457
	19.5372
	24.6811
	38.668
	56.4072
	52.8278
	43.9999
	49.4571
	52.9744
	19.7795
	50.8589
	10.9981
	43.9817
	26.1047
	28.307
	19.4109
	11.4272
	31.3651
	21.3307
	11.0209
	20.5284
	20.8179
	9.33779
	20.8154
	46.1715
	29.1622
	16.7149
	22.0063
	20.1667
	10.4513
	30.695
	9.07031
	1.47501
	14.3086
	19.8063
	27.2133
	48.3718
	31.0852
	35.2164
	14.9887
	23.5032
	61.7128
	17.9017
	23.4457
	33.8271
	17.6398
	7.80866
	21.8219
	19.8812
	19.8352
	21.4412
	15.6006
	32.053
	4.64381
	7.23265
	15.3478
	46.6173
	35.4228
	27.1529
	44.5883
	24.1382
	46.2382
	12.7433
	11.5489
	26.8164
	18.7491
	13.1619
	19.1591
	24.8609
	28.2546
	17.6706
	12.7848
	43.7763
	17.8064
	38.3791

## Sheet: CYP51A1
N	T
4.50066	1.05034
1.8547	3.75573
1.60579	3.06596
2.96951	3.5935
1.60599	1.93453
2.78948	4.07885
1.74883	1.65071
1.66613	1.15124
2.90862	1.6927
1.71448	2.63389
2.13911	1.32807
2.28195	0.814862
6.64403	1.83504
2.44505	2.44196
1.8204	5.68987
1.95203	8.50549
2.22619	2.70152
1.00268	3.06462
1.09719	2.66268
1.66804	2.13855
2.33025	3.06982
3.36856	3.02084
2.5798	1.50669
1.76051	2.59396
2.67309	2.41639
2.3597	6.56627
1.41503	3.50585
4.29427	1.65618
5.17298	3.56094
3.21079	2.09112
1.36283	3.79333
2.27659	1.69673
1.89867	3.96068
1.87229	2.44705
3.54656	2.91734
1.70498	4.65998
1.55258	0.959942
0.614638	2.9664
1.38643	2.92691
1.98675	5.51705
1.77304	4.25015
	7.60671
	1.07938
	3.22791
	4.23954
	4.37437
	2.1641
	5.44373
	3.4534
	2.81366
	3.98697
	2.14534
	4.60287
	2.32665
	3.0898
	2.95173
	2.51089
	0.434447
	1.89715
	1.64323
	5.39066
	2.42928
	5.44319
	3.56514
	4.84645
	2.0121
	4.04939
	1.93464
	1.89326
	1.83198
	2.98236
	1.75094
	2.46148
	3.27033
	2.03581
	8.09839
	8.5598
	5.31724
	6.39503
	1.24759
	1.6943
	4.95982
	2.31224
	3.28859
	3.11364
	4.85053
	1.10797
	4.91805
	8.5836
	3.4363
	3.717
	7.36126
	3.01846
	1.01506
	1.93527
	1.34953
	2.32338
	2.60676
	3.65953
	1.66811
	1.76901
	1.12659
	2.2926
	2.8179
	3.05973
	5.18857
	5.98964
	2.55443
	4.20338
	1.10186
	3.19189
	1.92636
	7.23316
	4.28945
	1.67505
	3.29265
	2.12189
	3.90395
	1.76584
	2.30243
	3.60062
	2.2732
	1.92801
	1.75482
	8.81334
	5.37337
	2.17225
	5.16787
	2.50443
	4.83986
	3.50141
	2.46714
	2.66711
	2.33869
	4.82274
	1.7651
	2.13538
	3.34882
	4.39429
	3.02308
	7.55322
	1.3733
	3.72582
	3.8873
	2.99013
	3.09406
	1.6525
	1.52666
	6.92653
	3.52628
	2.46766
	2.34971
	4.79257
	2.59229
	2.33626
	2.16848
	2.15021
	2.21746
	1.28875
	1.89313
	2.37183
	3.37805
	2.26156
	4.76314
	2.83702
	2.37044
	1.1766
	2.4234
	1.87156
	2.75599
	3.97671
	0.828351
	3.8017
	2.38064
	5.64082
	1.87477
	1.86777
	4.28445
	1.42731
	1.37347
	6.68382
	2.29481
	1.85288
	1.67639
	2.8705
	2.5927
	2.21577
	0.503374
	2.50454
	3.56248
	0.803414
	2.66205
	4.40923
	2.1283
	4.02273
	1.71186
	2.05487
	4.99835
	4.48639
	3.90039
	2.62529
	3.49161
	5.38143
	3.91408
	8.03758
	4.20204
	5.64701
	3.57661
	2.07536
	2.34906
	2.58708
	2.13718
	2.51318
	1.88025
	1.98033
	18.3264
	4.78211
	3.40631
	3.32116
	1.85135
	2.45919
	1.19635
	2.63318
	1.65378
	6.10088
	3.57994
	4.43077
	7.52643
	3.6315
	3.57823
	1.34685
	5.34014
	4.57172
	4.41573
	5.21195
	2.33877
	3.58143
	3.67012
	2.24578
	2.56402
	2.86717
	2.62958
	1.48008
	1.97628
	4.99962
	3.61896
	3.78607
	1.54711
	2.07444
	3.04697
	1.08958
	1.27739
	1.78632
	2.40687
	3.05543
	4.92521
	3.21943
	3.18146
	2.35507
	3.30762
	1.70939
	0.706175
	2.06769
	1.11203
	1.99399
	5.3539
	1.42405
	3.1378
	1.59636
	0.893602
	1.53675
	2.18799
	5.09585
	2.41142
	2.00432
	1.9603
	2.70588
	3.21952
	1.91497
	3.09695
	3.50466
	1.71089
	1.19738
	3.37981
	1.23427
	1.48821
	2.53645
	3.92518
	2.84716
	2.41298
	1.30648
	2.86892
	3.34641
	1.45474

## Sheet: DHCR24
N	T
101.536	48.3396
46.2352	78.0545
57.0236	84.5727
123.937	83.2922
35.4262	41.5749
85.971	24.9423
28.0618	45.415
70.0918	71.2456
66.4901	80.0588
39.3595	78.8642
76.9662	24.7655
86.0823	7.42858
119.238	140.053
73.8214	42.0741
81.865	48.3634
57.7698	61.9925
58.3995	36.8055
36.1215	130.052
78.4222	105.728
58.5688	90.6219
61.3776	50.9837
95.3325	61.2834
60.0271	42.381
89.8559	42.2959
52.2065	62.8118
110.073	84.4554
42.8584	64.0683
105.957	55.3236
77.9822	45.6641
102.811	43.335
62.0206	64.1654
63.4488	56.8279
106.078	153.369
73.547	38.3301
79.0681	62.072
41.1423	86.1341
79.3132	23.3274
16.2315	52.7755
46.1114	77.5868
61.5149	67.2383
48.8097	73.3965
	73.7486
	50.5476
	34.5789
	108.194
	145.71
	140.58
	97.7215
	72.049
	113.265
	80.1988
	80.5995
	62.0813
	97.9422
	89.6821
	64.442
	94.4014
	10.883
	67.6876
	46.139
	116.691
	81.7586
	61.0564
	56.7761
	81.8814
	46.3251
	68.1585
	67.0176
	69.7181
	48.7464
	61.7513
	91.1325
	79.4986
	43.5197
	58.1594
	71.8827
	77.5269
	109.884
	39.6189
	50.3096
	35.3061
	71.2283
	139.084
	34.0765
	36.6746
	124.066
	32.0569
	22.7389
	209.616
	64.8931
	46.311
	58.1532
	68.5543
	111.383
	19.3124
	56.9281
	79.3057
	85.7887
	82.316
	78.4478
	84.1435
	31.9208
	78.2496
	83.6124
	53.9184
	67.1165
	123.057
	70.1826
	99.8476
	18.1791
	51.0855
	46.037
	101.529
	76.3913
	92.2284
	67.0453
	86.8061
	67.5079
	39.3328
	47.4755
	54.0015
	33.6426
	67.7209
	58.7161
	58.7592
	53.5131
	57.7026
	85.7076
	73.6288
	58.6241
	97.123
	23.5007
	61.263
	30.5938
	61.4781
	62.8814
	44.5442
	77.7918
	146.16
	52.069
	129.681
	22.4647
	53.3131
	74.8712
	65.6326
	41.7801
	71.311
	52.5527
	123.552
	94.6905
	85.374
	64.9681
	42.1731
	99.4514
	36.0241
	56.4842
	54.5142
	25.4096
	58.953
	42.9564
	131.333
	51.8248
	90.6746
	83.7836
	110.579
	63.3341
	88.1881
	59.955
	40.1465
	46.2617
	49.8662
	10.2234
	83.9475
	76.6102
	71.5586
	40.1267
	65.1547
	63.0989
	46.4967
	41.7249
	86.1338
	88.7271
	111.531
	40.4261
	46.3838
	53.0569
	36.9443
	12.0868
	29.8689
	104.399
	23.8483
	26.0498
	89.1307
	68.8632
	79.319
	44.7627
	47.996
	74.0559
	71.9468
	93.4147
	83.3385
	116.913
	123.574
	38.6532
	152.525
	86.3134
	131.619
	107.844
	28.4166
	39.0623
	67.8977
	95.4619
	56.0396
	16.7165
	51.1024
	116.999
	36.9507
	110.089
	78.5261
	30.43
	117.183
	58.1942
	82.8094
	84.9797
	114.385
	47.1977
	78.8929
	44.4187
	62.237
	57.8461
	34.1508
	121.669
	62.2424
	67.1307
	63.499
	65.7956
	77.3596
	67.7971
	50.601
	96.4798
	52.9691
	25.0251
	58.8481
	101.889
	86.1889
	82.4167
	62.5408
	34.1817
	40.0727
	99.1954
	16.76
	25.0403
	44.8307
	53.4041
	41.8713
	77.8102
	38.2148
	47.4131
	48.6969
	36.8657
	82.3464
	35.0507
	42.7153
	77.4242
	29.8497
	56.3675
	78.3106
	58.564
	30.2774
	54.4188
	41.7084
	42.1723
	61.5804
	40.5091
	26.6143
	40.9871
	71.8793
	50.5221
	82.2618
	63.1956
	52.1547
	11.3008
	52.7389
	96.6827
	60.7933
	68.4025
	55.6817
	82.3145
	29.8119
	64.4519
	40.1973
	108.926
	57.3568
	57.0213

## Sheet: LDLR
N	T
22.3312	13.6011
12.0172	18.446
11.8146	15.4091
13.0585	18.1525
3.30415	5.54133
8.30177	16.5934
11.7839	9.5737
19.2288	13.0472
16.846	34.3884
3.20364	34.7948
9.98112	10.7071
11.8891	12.8688
24.5216	13.0269
11.6542	11.8187
25.5516	18.2102
5.62688	20.2989
14.5465	11.976
11.9209	58.4247
10.13	24.4828
11.0234	11.7279
21.3563	16.2284
16.9335	12.2359
8.62067	17.392
14.2816	25.0959
65.0237	10.3436
16.0831	14.141
5.30715	19.876
41.6358	21.5917
17.9036	26.1996
9.25882	16.2797
4.57787	16.7521
22.9105	11.0481
12.1758	26.3861
5.80431	12.0558
11.2107	15.2862
5.85424	24.8687
5.12399	19.6302
3.39333	18.2289
6.27627	19.8855
8.12236	16.5247
6.99341	16.1544
	33.0932
	7.9945
	10.3081
	22.4223
	18.2528
	9.33703
	35.7315
	21.9653
	29.668
	14.2863
	21.539
	22.7133
	14.7985
	17.8152
	15.5303
	12.4779
	8.02303
	15.0881
	21.4343
	16.6065
	25.8121
	20.8541
	20.3654
	25.611
	5.06905
	41.2505
	16.2874
	10.6483
	22.9241
	10.7837
	11.5965
	9.02299
	9.47753
	10.665
	29.7501
	37.1863
	26.5313
	11.2096
	5.8479
	12.4039
	34.1998
	23.3658
	23.8802
	31.5648
	19.575
	9.33976
	25.3011
	35.1195
	18.6532
	22.0179
	33.6357
	25.7933
	12.5761
	9.32816
	15.0266
	6.01114
	29.4425
	48.7511
	32.4012
	16.1927
	11.776
	13.833
	19.4744
	24.7335
	10.3824
	29.4289
	14.6206
	15.2568
	19.4607
	36.2158
	50.5933
	20.7828
	55.1738
	6.41166
	14.6048
	27.4642
	34.8007
	7.82319
	16.0801
	7.01724
	8.75067
	9.88752
	13.3436
	17.3555
	21.9213
	14.2692
	22.6407
	28.0977
	34.7941
	24.1517
	10.7756
	23.7458
	16.9082
	37.8374
	10.7284
	14.702
	32.1232
	23.8154
	21.1621
	15.0262
	7.85642
	36.6596
	19.5837
	18.6944
	14.8355
	45.6165
	19.836
	25.5935
	23.2433
	18.8542
	12.6754
	19.8119
	20.3627
	16.3264
	15.8563
	10.6679
	25.8805
	12.4093
	8.44981
	34.2508
	9.5605
	19.4383
	33.7391
	13.1829
	25.4912
	11.8207
	11.5772
	14.6221
	22.9939
	54.9157
	10.8922
	19.367
	11.8893
	35.8365
	8.45305
	14.9599
	24.2136
	15.0806
	19.6562
	25.9815
	7.58355
	11.5064
	13.4319
	20.4106
	13.8172
	16.8652
	13.5512
	19.965
	27.9833
	5.46282
	13.7591
	28.9071
	23.7915
	16.2351
	6.27816
	14.6277
	9.68961
	28.9415
	48.1876
	15.3987
	26.7899
	26.5291
	17.2627
	37.2089
	36.2518
	18.1449
	18.026
	24.1009
	17.1279
	40.0186
	11.6695
	15.1143
	20.8193
	19.5977
	25.3496
	32.4524
	45.9276
	8.76548
	12.1518
	33.7586
	13.437
	23.3791
	14.2241
	19.7475
	15.4603
	12.8813
	28.5696
	22.6914
	13.3434
	11.4854
	24.3029
	18.5784
	52.6361
	16.6845
	7.40421
	22.6682
	25.1551
	20.5488
	11.9518
	13.9589
	36.8232
	10.7815
	14.1689
	30.3423
	23.7076
	15.7091
	14.7656
	21.3951
	20.1965
	12.3972
	13.5784
	11.3712
	11.1651
	5.28832
	19.8239
	19.1365
	12.0314
	22.2751
	34.3791
	18.1409
	8.7681
	10.64
	20.2747
	12.4411
	23.5984
	13.034
	17.0474
	10.644
	12.456
	10.9797
	14.5193
	16.7121
	15.1703
	13.6322
	10.9429
	11.7354
	22.9504
	27.3414
	23.5933
	21.152
	21.5802
	13.4463
	24.0998
	24.5266
	13.8455
	17.0133
	13.5951
	14.2915
	20.0338
	17.3694
	14.2957
	13.1794
	12.7545
