# Supplementary material for: Shaping immune landscape of colorectal cancer by cholesterol metabolites
Source: EMBO Mol Med. 2024 Jan 2;16(2):7. doi: 10.1038/s44321-023-00015-9 (PMC10897227; doi:10.1038/s44321-023-00015-9)
Supplement: Supplementary file 7 — Source Data Fig. 3 [file 44321_2023_15_MOESM7_ESM.zip › 3I/Fig 3I_Myc ChIP-qPCR.xlsx]

## Sheet: Fig 3I
Sqle IgG	Sqle cMyc	Cyp51 IgG	Cyp51 cMyc	Dhcr24 IgG	Dhcr24 cMyc
0.712025	3.45815	1.42241	13.7212	0.775572	0.903335
0.97942	5.27803	1.10063	16.2046	0.728668	1.24258
1.18099	6.19026	0.944965	12.5389	1.70921	1.0163
1.70527	3.91768	1.01983	12.1117	0.890899	0.948246
0.939523	4.99332	0.834124	11.2226	0.825496
0.757858	3.36359	0.794618	13.6264	1.40769
