# Supplementary material for: Shaping immune landscape of colorectal cancer by cholesterol metabolites
Source: EMBO Mol Med. 2024 Jan 2;16(2):7. doi: 10.1038/s44321-023-00015-9 (PMC10897227; doi:10.1038/s44321-023-00015-9)
Supplement: Supplementary file 7 — Source Data Fig. 3 [file 44321_2023_15_MOESM7_ESM.zip › 3J/Fig 3J_Myci975.xlsx]

## Sheet: Fig 3J
Sqle		Cyp51		Dhcr24
-	+	-	+	-	+
0.99	0.42	0.99	0.26	0.59	0.36
1.02	0.42	1.01	0.28	1.2	0.36
1	0.37	1	0.28	1.42	2.71
