# Supplementary material for: Shaping immune landscape of colorectal cancer by cholesterol metabolites
Source: EMBO Mol Med. 2024 Jan 2;16(2):7. doi: 10.1038/s44321-023-00015-9 (PMC10897227; doi:10.1038/s44321-023-00015-9)
Supplement: Supplementary file 8 — Source Data Fig. 4 [file 44321_2023_15_MOESM8_ESM.zip]

Archive with 31 entries (17 files):
- 4A/
- 4A/Fig 4A_CT26 RT-qPCR.xlsx
- 4C, 4G/
- 4C, 4G/Fig 4C, 4G_WesternBlot_cropping area.pptx
- 4C, 4G/Fig 4C, 4G_WesternBlot_quantification.xlsx
- 4C, 4G/Fig 4C_Raw Data_ CT26_Cyp51-KO/
- 4C, 4G/Fig 4C_Raw Data_ CT26_Cyp51-KO/Cyp51/
- 4C, 4G/Fig 4C_Raw Data_ CT26_Cyp51-KO/Cyp51/Chemiluminescence + Bright field.tif
- 4C, 4G/Fig 4C_Raw Data_ CT26_Cyp51-KO/Cyp51/Chemiluminescence.tif
- 4C, 4G/Fig 4C_Raw Data_ CT26_Cyp51-KO/Gapdh/
- 4C, 4G/Fig 4C_Raw Data_ CT26_Cyp51-KO/Gapdh/Chemiluminescence + Bright field.tif
- 4C, 4G/Fig 4C_Raw Data_ CT26_Cyp51-KO/Gapdh/Chemiluminescence.tif
- 4C, 4G/Fig 4G_Raw Data_CT26_Dhcr24-OE/
- 4C, 4G/Fig 4G_Raw Data_CT26_Dhcr24-OE/Dhcr24/
- 4C, 4G/Fig 4G_Raw Data_CT26_Dhcr24-OE/Dhcr24/Chemiluminescence + Bright field.tif
- 4C, 4G/Fig 4G_Raw Data_CT26_Dhcr24-OE/Dhcr24/Chemiluminescence.tif
- 4C, 4G/Fig 4G_Raw Data_CT26_Dhcr24-OE/Gapdh/
- 4C, 4G/Fig 4G_Raw Data_CT26_Dhcr24-OE/Gapdh/Chemiluminescence + Bright field.tif
- 4C, 4G/Fig 4G_Raw Data_CT26_Dhcr24-OE/Gapdh/Chemiluminescencefield.tif
- 4D/
- 4D/Fig 4D_CT26-Cyp51-KO_viability.xlsx
- 4E/
- 4E/Fig 4E_CT26-Cyp51-KO_CM_DCP.xlsx
- 4F/
- 4F/Fig 4F_CT26-Cyp51-KO_CM_Th17.xlsx
- 4H/
- 4H/Fig 4H_CT26-Dhcr24OE_viability.xlsx
- 4I/
- 4I/Fig 4I_CT26-Dhcr24OE_CM_DCP.xlsx
- 4J/
- 4J/Fig 4J_CT26-Dhcr24OE_CM_Th17.xlsx
