# Supplementary material for: Shaping immune landscape of colorectal cancer by cholesterol metabolites
Source: EMBO Mol Med. 2024 Jan 2;16(2):7. doi: 10.1038/s44321-023-00015-9 (PMC10897227; doi:10.1038/s44321-023-00015-9)
Supplement: Supplementary file 8 — Source Data Fig. 4 [file 44321_2023_15_MOESM8_ESM.zip › 4A/Fig 4A_CT26 RT-qPCR.xlsx]

## Sheet: Fig 4A
Sqle		Cyp51		Dhcr24
Colon	CT26	Colon	CT26	Colon	CT26
0.970157	9.0398	1.11651	1.81377	1.02265	7.64e-06
1.00437	9.35858	1.04899	1.83909	0.947579	7.64e-06
1.02547	9.16599	0.834506	1.80124	1.02977	7.64e-06
