# Supplementary material for: Shaping immune landscape of colorectal cancer by cholesterol metabolites
Source: EMBO Mol Med. 2024 Jan 2;16(2):7. doi: 10.1038/s44321-023-00015-9 (PMC10897227; doi:10.1038/s44321-023-00015-9)
Supplement: Supplementary file 8 — Source Data Fig. 4 [file 44321_2023_15_MOESM8_ESM.zip › 4C, 4G/Fig 4C, 4G_WesternBlot_quantification.xlsx]

## Sheet: Sheet1
	Intergrated density			Normalized to Gapdh			Normalized to Ctrl
Fig 4C	sg-Ctrl	Cyp51-KO		sg-Ctrl	Cyp51-KO		sg-Ctrl	Cyp51-KO
Cyp51	79825710	4706790		0.983666	0.0605605		1	0.0615661
Gapdh	81151200	77720430
Fig 4G	EV	Dhcr24-OE		EV	Dhcr24-OE		EV	Dhcr24-OE
Dhcr24	4942920	83465325		0.128003	1.29059		1	10.0825
Gapdh	38615670	64672080
