# Supplementary material for: Shaping immune landscape of colorectal cancer by cholesterol metabolites
Source: EMBO Mol Med. 2024 Jan 2;16(2):7. doi: 10.1038/s44321-023-00015-9 (PMC10897227; doi:10.1038/s44321-023-00015-9)
Supplement: Supplementary file 8 — Source Data Fig. 4 [file 44321_2023_15_MOESM8_ESM.zip › 4D/Fig 4D_CT26-Cyp51-KO_viability.xlsx]

## Sheet: Fig 4D
sg-Ctrl	Cyp51-KO
0.936406	1.09535
1.10599	1.00761
0.99904	1.08354
1.04129	0.925475
