# Supplementary material for: Shaping immune landscape of colorectal cancer by cholesterol metabolites
Source: EMBO Mol Med. 2024 Jan 2;16(2):7. doi: 10.1038/s44321-023-00015-9 (PMC10897227; doi:10.1038/s44321-023-00015-9)
Supplement: Supplementary file 8 — Source Data Fig. 4 [file 44321_2023_15_MOESM8_ESM.zip › 4E/Fig 4E_CT26-Cyp51-KO_CM_DCP.xlsx]

## Sheet: Desmosterol
Ctrl	sg-Ctrl	Cyp51-KO
658844	8528276	3391049
1147480	7956294	5031057
456310	11017805	3378306
603330	11815508	6211161
765830	9281497	4532009
326487	10569080	6039863

## Sheet: Zymosterol
Ctrl	sg-Ctrl	Cyp51-KO
313783	401587	347523
574874	573072	387145
218207	570246	196566
287450	696069	525922
455863	450548	329384
213858	528525	506225
