# Supplementary material for: Shaping immune landscape of colorectal cancer by cholesterol metabolites
Source: EMBO Mol Med. 2024 Jan 2;16(2):7. doi: 10.1038/s44321-023-00015-9 (PMC10897227; doi:10.1038/s44321-023-00015-9)
Supplement: Supplementary file 8 — Source Data Fig. 4 [file 44321_2023_15_MOESM8_ESM.zip › 4F/Fig 4F_CT26-Cyp51-KO_CM_Th17.xlsx]

## Sheet: Fig 4F
Ctrl	sg-Ctrl	Cyp51-KO
7.06	12.59	8.175
8.215	10.035	9.2
7.42	12.25	8.57
