# Supplementary material for: Shaping immune landscape of colorectal cancer by cholesterol metabolites
Source: EMBO Mol Med. 2024 Jan 2;16(2):7. doi: 10.1038/s44321-023-00015-9 (PMC10897227; doi:10.1038/s44321-023-00015-9)
Supplement: Supplementary file 8 — Source Data Fig. 4 [file 44321_2023_15_MOESM8_ESM.zip › 4H/Fig 4H_CT26-Dhcr24OE_viability.xlsx]

## Sheet: Fig 4D
EV	Dhcr24-OE
0.961209	1.03906
1.07758	0.989299
0.99893	1.03986
