# Supplementary material for: Shaping immune landscape of colorectal cancer by cholesterol metabolites
Source: EMBO Mol Med. 2024 Jan 2;16(2):7. doi: 10.1038/s44321-023-00015-9 (PMC10897227; doi:10.1038/s44321-023-00015-9)
Supplement: Supplementary file 8 — Source Data Fig. 4 [file 44321_2023_15_MOESM8_ESM.zip › 4I/Fig 4I_CT26-Dhcr24OE_CM_DCP.xlsx]

## Sheet: Desmosterol
Ctrl	EV	Dhcr24-OE
1475678	11554819	962405
1499580	12420497	1184681
1273262	11967866	1171584
1185750	10598213	1144621
1399220	11578114	1059318
1306338	12222669	1173033

## Sheet: Zymosterol
Ctrl	EV	Dhcr24-OE
1822633	2214126	1053426
1779828	2029364	1217423
1345068	1800925	1135018
1253678	1354707	1103970
1429271	1472421	970899
1366502	1833308	1137281
