# Supplementary material for: Shaping immune landscape of colorectal cancer by cholesterol metabolites
Source: EMBO Mol Med. 2024 Jan 2;16(2):7. doi: 10.1038/s44321-023-00015-9 (PMC10897227; doi:10.1038/s44321-023-00015-9)
Supplement: Supplementary file 8 — Source Data Fig. 4 [file 44321_2023_15_MOESM8_ESM.zip › 4J/Fig 4J_CT26-Dhcr24OE_CM_Th17.xlsx]

## Sheet: Fig 4J
Ctrl	EV	Dhcr24-OE
10.3	14.1	11
9.88	14.6	13
11.8	14.7	12.5
