# Supplementary material for: Shaping immune landscape of colorectal cancer by cholesterol metabolites
Source: EMBO Mol Med. 2024 Jan 2;16(2):7. doi: 10.1038/s44321-023-00015-9 (PMC10897227; doi:10.1038/s44321-023-00015-9)
Supplement: Supplementary file 9 — Source Data Fig. 5 [file 44321_2023_15_MOESM9_ESM.zip]

Archive with 18 entries (9 files):
- 5B/
- 5B/Fig 5B_CT26 orth tumor_keto_BALBc.xlsx
- 5C/
- 5C/Fig 5C_CT26 orth tumor_keto_BNDG.xlsx
- 5E/
- 5E/Fig 5E_CT26 sc tumor_keto_BALBc.xlsx
- 5F/
- 5F/Fig 5F_CT26 sc tumor_keto_BNDG.xlsx
- 5K/
- 5K/Fig 5K_CAC_keto_T2N_sterols.xlsx
- 5L, 5M/
- 5L, 5M/Fig 5L, 5M_CAC_keto_tumor burden_colon length.xlsx
- 5N, 5O/
- 5N, 5O/Fig 5N, 5O_CAC_keto_Th17_Th1.xlsx
- 5Q/
- 5Q/Fig 5Q_Th17_RORgt mice.xlsx
- 5R, 5S/
- 5R, 5S/Fig 5R, 5S_CAC_keto+RORgt_tumor burden_colon length.xlsx
