# Supplementary material for: Shaping immune landscape of colorectal cancer by cholesterol metabolites
Source: EMBO Mol Med. 2024 Jan 2;16(2):7. doi: 10.1038/s44321-023-00015-9 (PMC10897227; doi:10.1038/s44321-023-00015-9)
Supplement: Supplementary file 9 — Source Data Fig. 5 [file 44321_2023_15_MOESM9_ESM.zip › 5B/Fig 5B_CT26 orth tumor_keto_BALBc.xlsx]

## Sheet: tumor size
Ctrl	Keto
146.721	98.7714
102.816	51.037
78.5664	80.396
85.4181	74.7516
142.204	38.7115
104.8	79.3516
165.24	118.481
230.182	141.565
150.672	72.7608
118.584	153.171
176.075	100.688
	113.549
	108.801

## Sheet: tumor weight
Ctrl	Keto
629	372.8
442.8	160.3
328.6	345.8
375.9	230.7
710.8	114.1
349.9	272.2
653.9	421.2
503	728.6
517.2	186.5
601.8	472.2
670.3	418.4
	544.4
	443.7
