# Supplementary material for: Shaping immune landscape of colorectal cancer by cholesterol metabolites
Source: EMBO Mol Med. 2024 Jan 2;16(2):7. doi: 10.1038/s44321-023-00015-9 (PMC10897227; doi:10.1038/s44321-023-00015-9)
Supplement: Supplementary file 9 — Source Data Fig. 5 [file 44321_2023_15_MOESM9_ESM.zip › 5C/Fig 5C_CT26 orth tumor_keto_BNDG.xlsx]

## Sheet: tumor size
Ctrl	Keto
40.7704	98.046
87.4566	45.6876
47.9892	105.331
50.0661	83.622
121.28	62.5024
65.0565	72.756
44.1378	63.945
33.6958	81.7625
121.147	44.37
65.9564	57.0438
42.78	47.5012
45.552	88.3198
85.398	60.7431
	44.8294

## Sheet: tumor weight
Ctrl	Keto
124.6	321.5
211.8	103.8
224.7	270.8
144.7	246
482.9	197.4
212.3	193
121.6	156.2
99.7	270.6
437.4	123
202.5	134.8
105.6	138.4
122.3	270.8
298.4	227.4
	143.7
