# Supplementary material for: Shaping immune landscape of colorectal cancer by cholesterol metabolites
Source: EMBO Mol Med. 2024 Jan 2;16(2):7. doi: 10.1038/s44321-023-00015-9 (PMC10897227; doi:10.1038/s44321-023-00015-9)
Supplement: Supplementary file 9 — Source Data Fig. 5 [file 44321_2023_15_MOESM9_ESM.zip › 5E/Fig 5E_CT26 sc tumor_keto_BALBc.xlsx]

## Sheet: Fig 5E
Days post tumor inoculation	Ctrl															Keto
0	0	0	0	0	0	0	0	0	0	0	0	0	0	0	0	0	0	0	0	0	0	0	0	0	0	0	0	0	0	0
7	22.6215	29.0496	41.3179	37.422	28.215	44.2068	24.418	47.4744	37.5133	32.1575	29.2803	27.9072	18.7246	31.98	42.3636	56.0763	22.68	25.9532	25.0848	36.1574	30.527	36.828	25.843	29.6478	29.083	42.592	30.8451	32.5864	38.1546	38
9	41.7226	28.848	53.5528	39.8055	40.9671	67.0059	30.5704	50.4804	50.787	45.847	37.1616	33.6162	32.4608	43.884	54.1872	60.3962	30.418	27.6464	32.1048	47.2505	48.3996	51.15	40.6782	34.4844	43.6996	59.3178	34.7928	40.077	43.0458	52.9713
11	38.16	50.2524	71.8566	63.7004	66.3892	87.588	44.0262	89.7162	61.0428	64.702	49.8968	35.5552	38.318	66.5176	60.543	70.4667	42.108	25.5583	67.2062	46.9532	49.3136	76.0602	41.7248	39.4272	47.554	51.304	30.3468	45.012	44.7513	44.5655
13	60.5727	74.3535	85.9392	78.6784	76.9995	107.099	53.7186	127.791	99.0981	75.845	52.36	67.4076	48.672	87.7114	74.4128	75.8615	60.32	28.7616	49.6531	47.7365	58.463	92.8725	49.6422	34.9503	46.512	63.7315	34.5966	52.812	65.2575	62.8928
15	67.0311	90.1	97.5878	79.275	97.6128	127.813	61.0071	191.862	140.524	91.9	64.7424	91.7188	43.5184	118.745	91.5884	74.8352	60.2784	34.611	59.254	45.4487	71.205	107.254	45.3899	51.6736	54.1856	69.3567	54.3742	57.546	72.3086	87.7044
17	76.4784	115.893	106.513	88.243	125.882	143.305	83.6	266.808	183.07	98.8128	64.4568	119.218	32.2794		98.6611	96.6036	67.3946	33.55	70.84	40.6224	88.5408	118.619	55.8767	57.5856	48.7512	87.584	66.722	65.8749	95.1142	100.766
19	90.153	148.453	145.496	108.314		159.988	112.084	293.508	194.416	120.262	106.855	121.811	32.7894		127.282	111.925	75.4178	39.8931	82.709	36.8589	100.281	133.784	60.6372	65.12	66.4608	105.688	87.2625	67.108	104.177	112.975
21	102.645		169.641	125.38		185.895	140.888		206.14	126.266	120.964	156.697			149.6	140.226	83.877	37.3068	87.625	36.7728	97.7262		68.1156	78.8256	62.7215	130.311	98.262	65.7558	123.572	145.393
