# Supplementary material for: Shaping immune landscape of colorectal cancer by cholesterol metabolites
Source: EMBO Mol Med. 2024 Jan 2;16(2):7. doi: 10.1038/s44321-023-00015-9 (PMC10897227; doi:10.1038/s44321-023-00015-9)
Supplement: Supplementary file 9 — Source Data Fig. 5 [file 44321_2023_15_MOESM9_ESM.zip › 5F/Fig 5F_CT26 sc tumor_keto_BNDG.xlsx]

## Sheet: Fig 5F
Days post tumor inoculation	Ctrl					Keto
0	0	0	0	0	0	0	0	0	0	0
6	27.1953	20.3606	29.4705	30.5604	19.0212	25.9278	26.7325	24.7156	20.6934	32.732
9	28.1385	44.191	59.4972	50.7213	37.2008	30.8687	53.3052	50.9257	29.4372	50.2272
13	60.7048	69.3835	102.997	93.69	112.052	73.1538	86.2354	100.076	58.7826	123.652
15	88.9262	105.869	141.962	190.758	158.11	116.416	109.021	173.826	78.4952	158.75
17	123.061	116.882	204.042		196.232	151.38	153.391		88.3547	251.81
