# Supplementary material for: Shaping immune landscape of colorectal cancer by cholesterol metabolites
Source: EMBO Mol Med. 2024 Jan 2;16(2):7. doi: 10.1038/s44321-023-00015-9 (PMC10897227; doi:10.1038/s44321-023-00015-9)
Supplement: Supplementary file 9 — Source Data Fig. 5 [file 44321_2023_15_MOESM9_ESM.zip › 5K/Fig 5K_CAC_keto_T2N_sterols.xlsx]

## Sheet: 24,25-Dihydrolanosterol
Ctrl	Keto
2.95918	0.610493
2.92893	1.72764
24.0511	0.758547
3.61909	0.673174
6.38508	0.410831
6.15742	0.397397
1.76717	0.731978
1.58085	1.84152
1.64631	0.620062
1.8073	1.93614
0.701445	2.54588
0.828318	1.44143
	0.77469
	2.8056

## Sheet: Zymosterol
Ctrl	Keto
6.15658	1.68314
32.6676	4.97786
37.7394	2.7029
6.82571	1.54497
10.5028	1.28451
1.91118	0.512342
5.19567	2.78292
6.59003	5.14454
8.46411	1.09296
2.97759	6.4772
2.66499	3.14378
2.3765	3.4554
	1.77453
	12.3682

## Sheet: 7-Dehydrocholesterol
Ctrl	Keto
4.99437	2.08595
17.094	2.6882
31.8004	1.50946
6.08195	1.4388
10.5846	0.559202
2.52859	0.652969
6.04027	1.90126
6.64831	4.37024
10.8583	1.18015
2.94523	3.55148
1.4872	4.07032
2.65748	3.76949
	1.34161
	6.40744

## Sheet: Desmosterol
Ctrl	Keto
5.78887	1.699
25.5284	6.9835
5.21397	5.38681
5.12594	1.39124
5.37463	1.04694
1.6717	1.58973
7.67365	4.84847
5.85517	2.49744
4.17848	1.62605
1.89888	7.67791
5.23482	3.12048
2.08813	3.78089
	2.62779
	9.42563

## Sheet: Cholesterol
Ctrl	Keto
2.91463	0.576201
5.90245	1.30737
12.1807	1.01096
2.11875	0.511833
4.79448	0.322061
0.80306	0.230035
2.07627	0.919012
2.25429	1.78868
2.73897	0.433372
1.35992	1.17634
0.666961	1.69306
0.952883	1.37128
	0.610756
	2.82756

## Sheet: 7-Hydroxycholesterol
Ctrl	Keto
3.87764	0.899364
1.63065	1.37898
9.81947	0.996526
3.09043	0.279224
4.38926	0.306675
1.59783	0.276543
2.10391	0.537101
1.81353	1.88039
2.27944	0.535024
2.24537	1.34429
0.892124	1.20807
1.38777	1.88474
	0.796615
	2.29078

## Sheet: 5,6-Epoxycholesterol
Ctrl	Keto
3.73775	0.730024
3.27676	2.36934
9.53543	1.13973
4.37688	0.430401
4.14399	0.39754
0.863048	0.479335
2.19265	0.994919
2.12487	2.59583
2.48718	0.614397
2.00914	2.13009
0.789805	1.14597
1.23556	1.36315
	0.838678
	2.06431

## Sheet: 7-oxo-cholesterol
Ctrl	Keto
2.76859	0.73837
2.06601	1.63017
8.32876	1.32464
2.86834	0.515822
3.9271	0.3667
0.994729	0.487571
2.19768	0.728926
1.69264	1.81382
2.1892	0.673658
1.92237	1.88174
0.920732	1.32641
1.25752	1.77127
	0.878336
	1.87596
