# Supplementary material for: Shaping immune landscape of colorectal cancer by cholesterol metabolites
Source: EMBO Mol Med. 2024 Jan 2;16(2):7. doi: 10.1038/s44321-023-00015-9 (PMC10897227; doi:10.1038/s44321-023-00015-9)
Supplement: Supplementary file 9 — Source Data Fig. 5 [file 44321_2023_15_MOESM9_ESM.zip › 5L, 5M/Fig 5L, 5M_CAC_keto_tumor burden_colon length.xlsx]

## Sheet: Fig 5L tumor number 
Ctrl	Keto
7	6
5	4
10	11
4	5
15	9
10	5
20	6
15	5
11	5
5	1
6	8
5	4
9	6
4	4
13	4
6	5
2	2
6	4
5	4
5	2
4	3
4	4
9	5
8	4
7	3
7	3
5	3
6
7

## Sheet: Fig 5L tumor size
Ctrl	Keto
19	19
14	7
26	29
11	13
41	27
33	13
57	13
43	8
35	15
21.88	5.31
33.23	26.52
23.99	14.93
42.29	15.48
17.05	10
45.41	14.66
23.12	15.5
12.14	5
16	18.8
18.22	13
7.5	9.03
6	6.5
13	12.25
18.02	12.5
35.22	8
16.88	2.5
33.51	14.5
12.5	5.5
18.24
16.66

## Sheet: Fig 5M colon length
Ctrl	Keto
90.7	84.9
77.4	82.6
80.9	91.7
76.4	82.2
85.7	81.5
78.4	79.3
74	72.4
79.2	82.6
75	78.5
83.47	82.88
87.82	86.78
85.36	90.3
70.91	78.79
74.53	84.3
72.25	74.4
70.35	78.09
72.15	70.85
72.44	76.15
75.57	67.64
77.11	72.51
69.9	71.17
74.29	70.86
71.53	64.4
75.73	66.3
73.33	78.16
84.32	76.28
64.51	69.69
72.06
66.56
