# Supplementary material for: Shaping immune landscape of colorectal cancer by cholesterol metabolites
Source: EMBO Mol Med. 2024 Jan 2;16(2):7. doi: 10.1038/s44321-023-00015-9 (PMC10897227; doi:10.1038/s44321-023-00015-9)
Supplement: Supplementary file 9 — Source Data Fig. 5 [file 44321_2023_15_MOESM9_ESM.zip › 5N, 5O/Fig 5N, 5O_CAC_keto_Th17_Th1.xlsx]

## Sheet: Fig 5N Colon Th17
Ctrl	Keto
10.64	6.51
9.29	8.39
5.66	5.94
10.02	9.02
12.33	4.78
7.66	9.12
12.26	1.11
3.05	2.54
2.81	3.15
2.48	1.36
5.44	1.11
1.97	1.95
4.99	2.52
4.02	3.88
7	7.16
2.82	8.33
14.65	4.97
9.1	2.65
7.6	10.37
12.7	4.16

## Sheet: Fig 5N Colon Th1
Ctrl	Keto
5.62	6.89
5.98	8.39
5.17	7.34
7.31	4.08
6.57	3.62
5.43	4.33
2.03	12.5
6.16	3.48
10.11	7.25
7.74	8.82
5.29	5.56
8.67	8.72
22.56	10.99
8.35	6.74
11.26	7.92
6.85	11.86
3.02	6.66
3.37	7.67
14.99	13.96
10.81	2.96

## Sheet: Fig 5O mLN Th17
Ctrl	Keto
0.81	0.93
0.14	1.18
0.6	0.91
1.18	1.06
0.91	0.56
0.78	0.78
0.71	0.31
0.51	0.48
0.49	0.58
0.43	0.37
0.61	0.39
0.49	0.29
0.96	0.65
0.54	0.6
0.87	0.84
0.66	0.86
0.45	0.43
0.5	0.44
0.66	0.86
0.77	1.08

## Sheet: Fig 5O mLN Th1
Ctrl	Keto
1.83	1.34
2.41	1.57
0.76	1.72
1.33	1.96
1.63	1.71
1.44	1.3
1.61	0.99
1.12	1.7
1.5	1.21
1.71	1.19
1.67	1.49
1.8	1.5
2.44	1.48
1.99	1.17
2.01	1.31
1.3	1.62
1.63	1.86
1.21	1.04
1.9	3.16
2.33	2.21
