# Supplementary material for: Shaping immune landscape of colorectal cancer by cholesterol metabolites
Source: EMBO Mol Med. 2024 Jan 2;16(2):7. doi: 10.1038/s44321-023-00015-9 (PMC10897227; doi:10.1038/s44321-023-00015-9)
Supplement: Supplementary file 9 — Source Data Fig. 5 [file 44321_2023_15_MOESM9_ESM.zip › 5Q/Fig 5Q_Th17_RORgt mice.xlsx]

## Sheet: Fig 5Q Colon Th17
WT	RORgt-HT
6.02	1.49
11.03	0.99
5.96	2.84
2.62	2.85
6.24	3.68
	3.36

## Sheet: Fig 5Q mLN Th17
WT	RORgt-HT
1.14	0.69
1.44	0.64
0.79	0.79
1.72	0.77
0.81	0.46
1.44	0.53
	0.84
