# Supplementary material for: Shaping immune landscape of colorectal cancer by cholesterol metabolites
Source: EMBO Mol Med. 2024 Jan 2;16(2):7. doi: 10.1038/s44321-023-00015-9 (PMC10897227; doi:10.1038/s44321-023-00015-9)
Supplement: Supplementary file 9 — Source Data Fig. 5 [file 44321_2023_15_MOESM9_ESM.zip › 5R, 5S/Fig 5R, 5S_CAC_keto+RORgt_tumor burden_colon length.xlsx]

## Sheet: Fig 5R tumor size
WT-Ctrl	WT-Keto	RORgt-HT-Ctrl	RORgt-HT-Keto
21.88	5.31	3	22.55
33.23	26.52	26.39	9.5
23.99	14.93	6	8
42.29	15.48	3	13.5
17.05	10	15.5	3.5
45.41	14.66	2	10.59
23.12	15.5	3	8.5
		9	7

## Sheet: Fig 5S colon length
WT-Ctrl	WT-Keto	RORgt-HT-Ctrl	RORgt-HT-Keto
83.47	82.88	84.08	101.48
87.82	86.78	58.47	81.8
85.36	90.3	75.63	67.05
70.91	78.79	63.89	85.7
74.53	84.3	79	70.46
72.25	74.4	71.57	72.02
70.35	78.09	76.09	75.7
		69.93	82.23
