# Supplementary material for: Shaping immune landscape of colorectal cancer by cholesterol metabolites
Source: EMBO Mol Med. 2024 Jan 2;16(2):7. doi: 10.1038/s44321-023-00015-9 (PMC10897227; doi:10.1038/s44321-023-00015-9)
Supplement: Supplementary file 10 — Source Data Fig. 6 [file 44321_2023_15_MOESM10_ESM.zip]

Archive with 6 entries (3 files):
- 6B/
- 6B/Fig 6B_CT26 orth_Cyp51-KO_BALBc_tumor burden.xlsx
- 6C/
- 6C/Fig 6C_CT26 orth_Cyp51-KO_BALBc_Th17.xlsx
- 6D/
- 6D/Fig 6D_CT26 orth_Cyp51-KO_BNDG_tumor burden.xlsx
