# Supplementary material for: Shaping immune landscape of colorectal cancer by cholesterol metabolites
Source: EMBO Mol Med. 2024 Jan 2;16(2):7. doi: 10.1038/s44321-023-00015-9 (PMC10897227; doi:10.1038/s44321-023-00015-9)
Supplement: Supplementary file 10 — Source Data Fig. 6 [file 44321_2023_15_MOESM10_ESM.zip › 6B/Fig 6B_CT26 orth_Cyp51-KO_BALBc_tumor burden.xlsx]

## Sheet: Fig 6B tumor size
sg-Ctrl	Cyp51-KO
122.694	46.2462
127.301	10.203
116.298	76.245
53.1118	86.0079
105.203	56.1432
108.225	56.6055
34.6766	28.7592
91.7946	87.412
83.6004	16.5019
68.9475	67.2382
105.858	34.6521
160.455

## Sheet: Fig 6B tumor weight
sg-Ctrl	Cyp51-KO
402.4	158.9
382.2	4.5
524.6	319
154.6	425.5
426.1	194.8
372.2	223.8
72.4	107
352.1	443.8
337.6	57.6
230.2	280
462	106.2
738.3
