# Supplementary material for: Shaping immune landscape of colorectal cancer by cholesterol metabolites
Source: EMBO Mol Med. 2024 Jan 2;16(2):7. doi: 10.1038/s44321-023-00015-9 (PMC10897227; doi:10.1038/s44321-023-00015-9)
Supplement: Supplementary file 10 — Source Data Fig. 6 [file 44321_2023_15_MOESM10_ESM.zip › 6C/Fig 6C_CT26 orth_Cyp51-KO_BALBc_Th17.xlsx]

## Sheet: Fig 6C tumor Th17
sg-Ctrl	Cyp51-KO
0.97	0.3
1.62	0.9
0.71	0.41
0.33	0.44
0.63	0.93
0.41	0.57
0.6	0.22
0.34	0.23
2.1	0.16
0.47	0.56
0.18	0.14
0.11	0.63
0.99	0.25
1.1	0.28
0.75	0.24
0.68	0.26
0.62	0.34
0.83	0.75
0.14
0.48
