# Supplementary material for: Shaping immune landscape of colorectal cancer by cholesterol metabolites
Source: EMBO Mol Med. 2024 Jan 2;16(2):7. doi: 10.1038/s44321-023-00015-9 (PMC10897227; doi:10.1038/s44321-023-00015-9)
Supplement: Supplementary file 10 — Source Data Fig. 6 [file 44321_2023_15_MOESM10_ESM.zip › 6D/Fig 6D_CT26 orth_Cyp51-KO_BNDG_tumor burden.xlsx]

## Sheet: Fig 6D tumor size
sg-Ctrl	Cyp51-KO
194.279	76.893
90.3375	59.2059
67.6136	55.7492
219.519	102.87
62.53	151.592
115.235	134.316
64.6112	56.511
79.5528	108.542
129.105	110.758
94.6572	96.214
143.969	123.152
88.2662	127.427
114.144	168.15
124.282	120.819
142.91	126.766
122.093	179.579
	135.866

## Sheet: Fig 6D tumor weight
sg-Ctrl	Cyp51-KO
827.9	233.5
307.3	209.8
196.7	213.7
1125.4	273.2
168.1	429.1
287.5	367.6
181.5	202.2
244.3	364.2
739	363.4
289.2	315.8
570.3	274.6
266.4	326.5
414.7	615.6
293.2	596.8
810.2	515.1
664.7	1137.4
	692.9
