# Supplementary material for: Shaping immune landscape of colorectal cancer by cholesterol metabolites
Source: EMBO Mol Med. 2024 Jan 2;16(2):7. doi: 10.1038/s44321-023-00015-9 (PMC10897227; doi:10.1038/s44321-023-00015-9)
Supplement: Supplementary file 11 — Source Data for Expanded View and Appendix [file 44321_2023_15_MOESM11_ESM.zip]

Archive with 49 entries (22 files):
- Appendix Figure S6/
- Appendix Figure S6/S6A/
- Appendix Figure S6/S6A/Fig S6A_CT26+keto_CM DCP.xlsx
- Appendix Figure S6/S6B/
- Appendix Figure S6/S6B/Fig S6B_CT26+keto_viability.xlsx
- Appendix Figure S6/S6C/
- Appendix Figure S6/S6C/Fig S6C_Caco2+keto_CM DCP.xlsx
- Appendix Figure S6/S6D/
- Appendix Figure S6/S6D/Fig S6D_Caco2+keto_viability.xlsx
- Figure EV1/
- Figure EV1/EV1A/
- Figure EV1/EV1A/Fig EV1A_Th17_Caco2-CM.xlsx
- Figure EV1/EV1B/
- Figure EV1/EV1B/Fig EV1B_Th1_Caco2-CM.xlsx
- Figure EV1/EV1C/
- Figure EV1/EV1C/Fig EV1C_Treg_Caco2-CM.xlsx
- Figure EV1/EV1D/
- Figure EV1/EV1D/Fig EV1D_CD8 IFNg_Caco2-CM.xlsx
- Figure EV1/EV1E/
- Figure EV1/EV1E/Fig EV1E_CD8 GzmB_Caco2-CM.xlsx
- Figure EV1/EV1F/
- Figure EV1/EV1F/Fig EV1F_CD8 CD44_Caco2-CM.xlsx
- Figure EV2/
- Figure EV2/EV2A/
- Figure EV2/EV2A/Fig EV2A_MSS CRC_IF_sterols.xlsx
- Figure EV2/EV2B-G/
- Figure EV2/EV2B-G/Fig EV2B-G_desmo.xlsx
- Figure EV2/EV2H/
- Figure EV2/EV2H/Fig EV2H_MSS CRC_IF_Zymo_7DHC.xlsx
- Figure EV2/EV2I/
- Figure EV2/EV2I/Fig EV2I_mouse CRC cell CM_DCP.xlsx
- Figure EV2/EV2J/
- Figure EV2/EV2J/Fig EV2J_human CRC cell CM_DCP.xlsx
- Figure EV2/EV2K/
- Figure EV2/EV2K/Fig EV2K_CRC cell_13C-DCP.xlsx
- Figure EV2/EV2L/
- Figure EV2/EV2L/Fig EV2L_Th17_MC38-CM.xlsx
- Figure EV2/EV2M/
- Figure EV2/EV2M/Fig EV2M_MSS CRC_plasma_sterols.xlsx
- Figure EV3/
- Figure EV3/EV3B/
- Figure EV3/EV3B/Fig EV3B_MSI2MSS CRC_LDLR.xlsx
- Figure EV4/
- Figure EV4/EV4B/
- Figure EV4/EV4B/Fig EV4B_Transcriptional levels.xlsx
- Figure EV4/EV4C/
- Figure EV4/EV4C/Fig EV4C_CM_DCP.xlsx
- Figure EV4/EV4D/
- Figure EV4/EV4D/Fig EV4D_CM_Th17.xlsx
