# Supplementary material for: Shaping immune landscape of colorectal cancer by cholesterol metabolites
Source: EMBO Mol Med. 2024 Jan 2;16(2):7. doi: 10.1038/s44321-023-00015-9 (PMC10897227; doi:10.1038/s44321-023-00015-9)
Supplement: Supplementary file 11 — Source Data for Expanded View and Appendix [file 44321_2023_15_MOESM11_ESM.zip › Appendix Figure S6/S6A/Fig S6A_CT26+keto_CM DCP.xlsx]

## Sheet: Fig S6A Desmosterol
Ctrl	CT26+keto (0 uM)	CT26+keto (10 uM)
9340000	81400000	43200000
12900000	77700000	47600000
9990000	86400000	47900000
13900000	83500000	52000000
9210000	89400000	50100000
10700000	83200000	53300000

## Sheet: Fig S6A Zymosterol
Ctrl	CT26+keto (0 uM)	CT26+keto (10 uM)
4993287	7082647	5312041
4829951	8643216	5989139
4491911	9688415	5759647
4498333	8988372	6840365
4191261	8552687	4966984
4458232	10504022	6751791
