# Supplementary material for: Shaping immune landscape of colorectal cancer by cholesterol metabolites
Source: EMBO Mol Med. 2024 Jan 2;16(2):7. doi: 10.1038/s44321-023-00015-9 (PMC10897227; doi:10.1038/s44321-023-00015-9)
Supplement: Supplementary file 11 — Source Data for Expanded View and Appendix [file 44321_2023_15_MOESM11_ESM.zip › Appendix Figure S6/S6B/Fig S6B_CT26+keto_viability.xlsx]

## Sheet: Fig S6B
CT26+keto (0 uM)	CT26+keto (10 uM)
1.01228	1.01703
0.987028	1.0402
1.00069	0.995049
