# Supplementary material for: Shaping immune landscape of colorectal cancer by cholesterol metabolites
Source: EMBO Mol Med. 2024 Jan 2;16(2):7. doi: 10.1038/s44321-023-00015-9 (PMC10897227; doi:10.1038/s44321-023-00015-9)
Supplement: Supplementary file 11 — Source Data for Expanded View and Appendix [file 44321_2023_15_MOESM11_ESM.zip › Appendix Figure S6/S6C/Fig S6C_Caco2+keto_CM DCP.xlsx]

## Sheet: Fig S6C Desmosterol
Ctrl	Caco2+keto (0 uM)	Caco2+keto (10 uM)
3845480	16458732	11376993
995724	17786610	10521466
887946	13810595	4851401
1060957	15367445	8529483
1092139	6867906	4729846
4444873	16352543	7515345

## Sheet: Fig S6C Zymosterol
Ctrl	Caco2+keto (0 uM)	Caco2+keto (10 uM)
980203	16210602	5538927
346080	16957276	5131459
341197	14516864	3453124
391338	15021104	6541301
399077	7004648	3190620
961068	16698102	5883069
