# Supplementary material for: Shaping immune landscape of colorectal cancer by cholesterol metabolites
Source: EMBO Mol Med. 2024 Jan 2;16(2):7. doi: 10.1038/s44321-023-00015-9 (PMC10897227; doi:10.1038/s44321-023-00015-9)
Supplement: Supplementary file 11 — Source Data for Expanded View and Appendix [file 44321_2023_15_MOESM11_ESM.zip › Figure EV1/EV1B/Fig EV1B_Th1_Caco2-CM.xlsx]

## Sheet: Fig EV1B
Ctrl	Caco2-CM
44.6	46
37.1	36.4
45.2	41.5
52.8	45
