# Supplementary material for: Shaping immune landscape of colorectal cancer by cholesterol metabolites
Source: EMBO Mol Med. 2024 Jan 2;16(2):7. doi: 10.1038/s44321-023-00015-9 (PMC10897227; doi:10.1038/s44321-023-00015-9)
Supplement: Supplementary file 11 — Source Data for Expanded View and Appendix [file 44321_2023_15_MOESM11_ESM.zip › Figure EV1/EV1C/Fig EV1C_Treg_Caco2-CM.xlsx]

## Sheet: Fig EV1C
Ctrl	Caco2-CM
60.2	61.8
68.6	72.7
61.4	60
45.3	53.5
