# Supplementary material for: Shaping immune landscape of colorectal cancer by cholesterol metabolites
Source: EMBO Mol Med. 2024 Jan 2;16(2):7. doi: 10.1038/s44321-023-00015-9 (PMC10897227; doi:10.1038/s44321-023-00015-9)
Supplement: Supplementary file 11 — Source Data for Expanded View and Appendix [file 44321_2023_15_MOESM11_ESM.zip › Figure EV1/EV1F/Fig EV1F_CD8 CD44_Caco2-CM.xlsx]

## Sheet: Fig EV1F
Ctrl	Caco2-CM
68.1	62.4
65.2	75.5
69.6	71.6
60.7	72.7
