# Supplementary material for: Shaping immune landscape of colorectal cancer by cholesterol metabolites
Source: EMBO Mol Med. 2024 Jan 2;16(2):7. doi: 10.1038/s44321-023-00015-9 (PMC10897227; doi:10.1038/s44321-023-00015-9)
Supplement: Supplementary file 11 — Source Data for Expanded View and Appendix [file 44321_2023_15_MOESM11_ESM.zip › Figure EV2/EV2A/Fig EV2A_MSS CRC_IF_sterols.xlsx]

## Sheet: Lanosterol
N-IF	T-IF
148947	78636
195784	102877
37518	71354
43788	132917
399182	77795
124644	104335
94670	124046
140245	99300
147492	145813
120303	98973
112490	223403
157571	192990
133207	60589
194586	114108
131667	162313
86198	142481
169290	132450
392673	275009
200727	122490
240889	356109
187121	117533
401072	276818
93760	231116
118268	87769
64474	217206
483769	371338
303928	256754
96540	248749
74207	85939
140452	67558
122727	118290
118464	173506
174287	151426
432061	82701
124368	283243
64169	416343

## Sheet: 24,25-Dihydrolanosterol
N-IF	T-IF
1081269	1139440
328943	1013635
282673	330288
410345	613692
879844	617107
1393533	370325
1250815	636358
364342	2332530
925211	552122
464909	575026
290010	6329319
461267	1952676
587971	294850
632743	747825
578806	595780
212019	1324875
430459	1313962
1202487	8972548
562803	1001467
563420	4361957
498206	535572
1268876	3295326
283772	879108
199291	436537
269001	2832271
763223	1133131
668926	1872670
153718	1817783
235228	337100
455184	318958
320266	510036
318305	851942
253357	726471
545472	425572
802720	1509683
416641	1589399

## Sheet: Zymosterol
N-IF	T-IF
1925670	2596837
1335895	4279673
1399131	936003
1111682	3007665
3758240	3797390
3662890	1156007
2937419	1883554
1383651	7182876
4414986	2342853
2058969	1450895
1204822	8671020
1800031	3700212
2422081	1149241
3451971	2607008
3468146	3760716
1005816	5381514
3625320	3344285
2022397	12536880
1847582	5743613
2778016	16300187
1162522	1703552
1964107	7212188
476881	7268727
561112	2159442
301205	3061074
3765498	4499680
1318871	6768888
276689	12796716
691371	1386884
1054149	391790
804103	1063435
849103	1192104
526391	2875665
537351	1706574
248796	2528997
449096	2239156

## Sheet: 7-Dehydrocholesterol
N-IF	T-IF
3309512	3007782
2638384	6260699
2689927	1431477
3284254	1746935
6596766	4645902
7913015	4318717
6500984	3825621
2803549	8316017
5774688	3237436
2462238	3491075
1914472	8738365
4067612	8555010
2933656	2185348
5268817	4819075
6691902	8365815
1299836	8658669
5460269	7052118
4241961	12662681
2925839	10616149
3724501	8935531
2551685	2464933
3673002	8051199
833604	8971145
764611	3686899
515939	4375101
8674985	6942033
1655781	6896655
299713	9245344
1517575	3737384
1767226	617840
1204360	2076563
1112208	2096145
783198	6125450
1908653	4560603
509309	5685542
944810	4503396

## Sheet: Desmosterol
N-IF	T-IF
6496434	4885649
5686476	12261408
2925969	4256405
7849483	8856074
11246668	5240757
11072985	5704549
10874854	7338879
5551156	11922583
11880396	8444892
5769720	5608899
4811779	18165348
7667824	13249238
9684138	4250054
10702084	7384947
12968498	7462055
3348270	8804918
8381216	9344887
6990414	6195553
6118934	7909159
6420049	21028370
6165385	4834764
7371465	13568039
1921295	12538744
1852183	2278238
1106049	5054288
10551475	14966570
5798011	9866946
1008942	24866944
2564834	4338584
3065570	1702467
2754000	2653319
3434327	2995984
2179336	10396957
2045195	6457275
1165242	5343392
1792943	10174081

## Sheet: Cholesterol
N-IF	T-IF
16738000000	22384956000
12453000000	21491322000
20887000000	11080524750
18539000000	17980515000
21873000000	16826841000
18574000000	11211167250
24761000000	13726780500
11634000000	24744505500
21077000000	13310224500
8776476000	10309996500
10788000000	26029209000
10177000000	15712108500
17758000000	12574849500
16383000000	12346410000
20335000000	20547670500
7978611750	19599574500
15848000000	25465482000
17499000000	24526824000
13908000000	24927181500
12906000000	25593249000
10074000000	11905097250
13682000000	17309656500
5318040000	16677301500
5352506250	8634637500
2984034000	10262469750
17243000000	14467740000
9246897000	16931391000
2564163000	24323524500
7899013500	7791705000
5241801000	3490338000
5328405000	6655229250
8847841500	10666266000
7126157250	13765683000
4861590000	10919794500
2190317250	11466129750
3659735250	10520705250

## Sheet: 7-oxo-cholesterol
N-IF	T-IF
1016953	477235
822775	3299965
560739	597853
514819	1284871
1809581	1666978
1031857	840854
5812464	595131
1791337	1875110
1977867	1447956
1860989	2469780
912223	5840190
880626	774685
4929247	665361
2306880	734297
2118061	6378770
831558	3743919
1856513	2360442
3292961	3452293
819991	6389556
960331	7279748
1950624	3333335
1432128	1395144
283357	1658213
590943	991764
404867	1667926
749199	1238774
1027060	1320317
417810	1571432
789370	576411
470680	289873
431892	424722
394799	1634576
453459	935436
333066	964551
570821	623980
265276	588961

## Sheet: 27-Hydroxycholesterol
N-IF	T-IF
614523	1370977
223312	610948
2443533	233832
227939	1437863
37105	44601
35127	17682
106730	27784
44204	829919
52545	84966
36661	74078
14664	244516
11608	58365
101463	68421
57315	13900
49959	238087
16900	78206
34782	536588
97124	194062
23000	194034
24419	173445
33160	80553
30669	400397
11156	36098
8762	14648
5397	28018
33583	486818
12811	120986
9836	167582
12725	146900
13065	20222
10850	30553
9213	15917
17332	90091
4927	133035
7041	19155
13382	85150

## Sheet: 5,6a-Epoxycholesterol
N-IF	T-IF
1103870	397229
612223	13338691
605831	418446
474725	4149263
2666092	2707839
1299639	634146
12573271	454125
3197879	3645883
3347331	2055824
3067684	4604635
998205	18731782
1017639	758645
9995912	559616
4870576	638349
3933793	14155735
834382	6930874
3495584	3766492
6240028	6320118
1136783	11869938
1034967	14434250
3892971	5966482
1404988	1156725
129432	1641104
436788	1003365
322975	1859291
554628	1479406
759891	1157637
283218	1756812
820909	498717
243919	255785
211705	424467
268611	1867342
214447	721249
183348	933813
462250	428697
151735	161603

## Sheet: Dihydrocholesterol
N-IF	T-IF
12614357	7202485
9876104	11492289
4139219	8799796
8656269	3750820
14176562	10474930
10356969	9352741
25012746	13846884
13557155	18480248
16844266	9211627
12086394	11276829
10367438	20682880
11670585	8486431
14715836	9615289
13341508	10195315
15449031	14262369
8215259	13890005
13122632	14800478
13956909	14851731
11704148	12817699
9528090	10850457
9006436	8565277
16283801	13488747
5929355	11760718
6373360	8787893
3959319	13952440
15372155	14131792
8577550	10691617
3580863	18505144
9741070	5462497
5115850	4159187
5129290	5929407
11161860	9922678
5327535	11728483
7601330	11024705
6356678	12883468
4755680	9671829

[truncated: 2 more sheets: 6alpha-hydroxycholestanol, 24S-hydroxycholesterol]
