# Supplementary material for: Shaping immune landscape of colorectal cancer by cholesterol metabolites
Source: EMBO Mol Med. 2024 Jan 2;16(2):7. doi: 10.1038/s44321-023-00015-9 (PMC10897227; doi:10.1038/s44321-023-00015-9)
Supplement: Supplementary file 11 — Source Data for Expanded View and Appendix [file 44321_2023_15_MOESM11_ESM.zip › Figure EV2/EV2B-G/Fig EV2B-G_desmo.xlsx]

## Sheet: Fig EV2B Th1
0	1	3	10	Desmosterol (uM)
31.76	34.03	32.46	28.55
38.93	35.53	38.79	36.25
38.91	44.71	39.64	37.62
38.28	44.24	35.47	32.68

## Sheet: Fig EV2C Treg
0	1	3	10	Desmosterol (uM)
63.4	51.5	64.4	54.6
52.4	59.6	58.4	59.1
51.3	61.9	56.5	54.4

## Sheet: Fig EV2D Th17
WT				RORgt-HT				RORgt-KO
0	1	3	10	0	1	3	10	0	1	3	10	Desmosterol (uM)
5.93	5.51	8.45	9.03	3.19	2.78	4.16	5.61	1.96	1.89	2.85	2.18
6.7	8.44	7.26	9.89	2.6	3.45	3.08	2.53	2.29	2.55	2.59	2.48
6.21	6.98	8.99	10.49	3.17	2.85	4.37	5.43	2.1	2.75	2.31	2.31
5.68	7.77	7.91	8.46	2.19	3.47	1.1	1.83	1.64	2.24	2.14	1.67

## Sheet: Fig EV2E CD8 IFNg
0	1	3	10	Desmosterol (uM)
8.81	9.76	10.51	7.28
8.36	9.65	9.59	11.18
10.2	7.93	9.47	9.96
8.2	9.1	7.87	9.94

## Sheet: Fig EV2F CD8 GzmB
0	1	3	10	Desmosterol (uM)
68.79	55.86	64.83	54.33
55.22	58.62	58.78	70.73
56.29	47.27	55.86	64.31
49.65	56.93	50.93	61.28

## Sheet: Fig EV2G CD8 CD44
0	1	3	10	Desmosterol (uM)
56.77	50.67	50.82	48.21
49.86	50.95	42.46	54.48
49.12	44.58	46.65	48.39
49.85	50.36	47.54	49.36
