# Supplementary material for: Shaping immune landscape of colorectal cancer by cholesterol metabolites
Source: EMBO Mol Med. 2024 Jan 2;16(2):7. doi: 10.1038/s44321-023-00015-9 (PMC10897227; doi:10.1038/s44321-023-00015-9)
Supplement: Supplementary file 11 — Source Data for Expanded View and Appendix [file 44321_2023_15_MOESM11_ESM.zip › Figure EV2/EV2H/Fig EV2H_MSS CRC_IF_Zymo_7DHC.xlsx]

## Sheet: Fig EV2H Zymosterol
N-IF	T-IF
0.368481	2.63194
1.32814	1.63559
0.676863	2.80904
1.01773	7.97196
0.425891	0.833159
0.174706	3.55493
0.110347	1.49708
1.37949	2.20066
0.192844	1.40641

## Sheet: Fig EV2H 7-dehydrocholesterol
N-IF	T-IF
0.476196	4.23471
2.00037	3.44899
1.07188	5.19206
1.36447	4.37011
0.934812	1.20553
0.305391	4.38753
0.189015	2.13974
3.17809	3.39515
0.286925	2.99578
