# Supplementary material for: Shaping immune landscape of colorectal cancer by cholesterol metabolites
Source: EMBO Mol Med. 2024 Jan 2;16(2):7. doi: 10.1038/s44321-023-00015-9 (PMC10897227; doi:10.1038/s44321-023-00015-9)
Supplement: Supplementary file 11 — Source Data for Expanded View and Appendix [file 44321_2023_15_MOESM11_ESM.zip › Figure EV2/EV2I/Fig EV2I_mouse CRC cell CM_DCP.xlsx]

## Sheet: Fig EV2I Desmosterol
Ctrl	CT26-CM	MC38-CM
295248	5921512	192720
253044	5778210	114607
286697	5596599	211815
396291	5489592	176997
346588	4792584	171874
314064	5531202	196295
346492	5621558	189213
333969	5047562	172904
296645	3725739	126525
505601	7426971	165491

## Sheet: Fig EV2I Zymosterol
Ctrl	CT26-CM	MC38-CM
10998	147251	20522
25290	115397	31561
27466	241289	40637
17589	186646	40106
30244	154538	25843
20932	172290	32010
20091	126054	37748
23884	194234	22858
25121	104141	15140
28059	157194	24666

## Sheet: Fig EV2I 7-dehydrocholestrol
Ctrl	CT26-CM	MC38-CM
30765	84158	19537
21574	84703	25629
38855	67406	24581
36312	18116	18404
38437	53986	11528
27781	42564	15111
28897	42772	31661
34444	36678	12700
23834	43489	16972
29162	87230	14253
