# Supplementary material for: Shaping immune landscape of colorectal cancer by cholesterol metabolites
Source: EMBO Mol Med. 2024 Jan 2;16(2):7. doi: 10.1038/s44321-023-00015-9 (PMC10897227; doi:10.1038/s44321-023-00015-9)
Supplement: Supplementary file 11 — Source Data for Expanded View and Appendix [file 44321_2023_15_MOESM11_ESM.zip › Figure EV2/EV2J/Fig EV2J_human CRC cell CM_DCP.xlsx]

## Sheet: Fig EV2J Desmosterol
Ctrl	Caco2-CM	HCT116-CM
3845480	16458732	771422
995724	17786610	4151190
887946	13810595	724930
1060957	15367445	460974
1092139	6867906	1125565
4444873	16352543	775277

## Sheet: Fig EV2J Zymosterol
Ctrl	Caco2-CM	HCT116-CM
980203	16210602	592823
346080	16957276	744005
341197	14516864	503747
391338	15021104	320543
399077	7004648	768108
961068	16698102	537337

## Sheet: Fig EV2J 7-dehydrocholestrol
Ctrl	Caco2-CM	HCT116-CM
821451	14296018	203998
232748	15622260	905173
265602	13033974	256637
296922	14299269	163388
270127	7075095	406300
1279887	15586829	235087
