# Supplementary material for: Shaping immune landscape of colorectal cancer by cholesterol metabolites
Source: EMBO Mol Med. 2024 Jan 2;16(2):7. doi: 10.1038/s44321-023-00015-9 (PMC10897227; doi:10.1038/s44321-023-00015-9)
Supplement: Supplementary file 11 — Source Data for Expanded View and Appendix [file 44321_2023_15_MOESM11_ESM.zip › Figure EV2/EV2K/Fig EV2K_CRC cell_13C-DCP.xlsx]

## Sheet: Fig EV2K 13C-Desmosterol
CT26	MC38
16312816	306629
23089762	1356729
16723954	1872383
18157349	2015996
16557932	1116633
6663101	125831

## Sheet: Fig EV2K 13C-Zymosterol
CT26	MC38
772861	88088.6
1015090	373428
568072	463954
678939	602630
772045	365460
194523	56734.6

## Sheet: Fig EV2K 13C7-dehydrocholestrol
CT26	MC38
290438	79089
398863	113705
195234	101687
265266	165148
314441	63955.4
102725	42758.5
