# Supplementary material for: Shaping immune landscape of colorectal cancer by cholesterol metabolites
Source: EMBO Mol Med. 2024 Jan 2;16(2):7. doi: 10.1038/s44321-023-00015-9 (PMC10897227; doi:10.1038/s44321-023-00015-9)
Supplement: Supplementary file 11 — Source Data for Expanded View and Appendix [file 44321_2023_15_MOESM11_ESM.zip › Figure EV2/EV2M/Fig EV2M_MSS CRC_plasma_sterols.xlsx]

## Sheet: Zymosterol
Pre	Post
902567	548571
2043991	1271468
4803924	989647
1955155	1197219
941124	2290529
2212449	1653425
5152906	2671263
2133306	1162423

## Sheet: Cholesterol
Pre	Post
5961675000	5890000000
6499051500	6240000000
9765420000	4470000000
6357422000	5860000000
5955651500	9030000000
7113018000	5450000000
10424998000	6560000000
6869311000	5770000000

## Sheet: 7-Dehydrocholesterol
Pre	Post
2070162	1717960
4134327	2623104
2610950	1805508
1845825	1521249
1881155	3642407
2976429	2907297
3774269	2691021
1623253	2876910

## Sheet: 27-Hydroxycholesterol
Pre	Post
55001	105803
55476	78060
81170	71734
56454	92791
46537	73067
66003	47546
160758	79054
109770	117196
