# Supplementary material for: Shaping immune landscape of colorectal cancer by cholesterol metabolites
Source: EMBO Mol Med. 2024 Jan 2;16(2):7. doi: 10.1038/s44321-023-00015-9 (PMC10897227; doi:10.1038/s44321-023-00015-9)
Supplement: Supplementary file 11 — Source Data for Expanded View and Appendix [file 44321_2023_15_MOESM11_ESM.zip › Figure EV3/EV3B/Fig EV3B_MSI2MSS CRC_LDLR.xlsx]

## Sheet: Fig EV3B
MSI-H-T	MSS-T
20.6901	13.6011
44.2581	18.446
33.0343	15.4091
20.9886	18.1525
24.2527	5.54133
28.1028	16.5934
11.3266	9.5737
10.7228	13.0472
30.0828	34.3884
14.5753	34.7948
7.10629	10.7071
24.4318	12.8688
12.7109	13.0269
32.3353	11.8187
36.0255	18.2102
27.418	20.2989
16.174	11.976
12.8959	58.4247
18.0638	24.4828
18.1038	11.7279
10.6914	16.2284
13.3907	12.2359
11.7674	17.392
26.4185	25.0959
34.2246	10.3436
18.2989	14.141
22.434	19.876
21.269	21.5917
15.4987	26.1996
28.6949	16.2797
34.2709	16.7521
9.51359	11.0481
29.9656	26.3861
32.2707	12.0558
17.4678	15.2862
31.348	24.8687
35.75	19.6302
21.9004	18.2289
13.7496	19.8855
6.13744	16.5247
21.1471	16.1544
21.9412	33.0932
13.952	7.9945
41.3422	10.3081
25.2366	22.4223
21.9597	18.2528
33.5233	9.33703
12.8939	35.7315
29.7822	21.9653
28.1984	29.668
20.5721	14.2863
32.5313	21.539
17.8897	22.7133
10.7788	14.7985
52.7919	17.8152
28.4911	15.5303
36.9921	12.4779
38.5479	8.02303
37.2857	15.0881
23.6171	21.4343
20.3703	16.6065
15.9439	25.8121
66.8631	20.8541
17.0657	20.3654
47.862	25.611
31.7695	5.06905
31.0411	41.2505
31.8589	16.2874
7.49248	10.6483
11.7919	22.9241
29.5994	10.7837
19.7458	11.5965
6.53127	9.02299
9.55731	9.47753
47.4343	10.665
25.7098	29.7501
20.0737	37.1863
39.5623	26.5313
8.89757	11.2096
11.8558	5.8479
14.898	12.4039
41.5158	34.1998
28.2578	23.3658
15.7892	23.8802
28.0836	31.5648
30.1923	19.575
9.54128	9.33976
28.1674	25.3011
27.018	35.1195
	18.6532
	22.0179
	33.6357
	25.7933
	12.5761
	9.32816
	15.0266
	6.01114
	29.4425
	48.7511
	32.4012
	16.1927
	11.776
	13.833
	19.4744
	24.7335
	10.3824
	29.4289
	14.6206
	15.2568
	19.4607
	36.2158
	50.5933
	20.7828
	55.1738
	6.41166
	14.6048
	27.4642
	34.8007
	7.82319
	16.0801
	7.01724
	8.75067
	9.88752
	13.3436
	17.3555
	21.9213
	14.2692
	22.6407
	28.0977
	34.7941
	24.1517
	10.7756
	23.7458
	16.9082
	37.8374
	10.7284
	14.702
	32.1232
	23.8154
	21.1621
	15.0262
	7.85642
	36.6596
	19.5837
	18.6944
	14.8355
	45.6165
	19.836
	25.5935
	23.2433
	18.8542
	12.6754
	19.8119
	20.3627
	16.3264
	15.8563
	10.6679
	25.8805
	12.4093
	8.44981
	34.2508
	9.5605
	19.4383
	33.7391
	13.1829
	25.4912
	11.8207
	11.5772
	14.6221
	22.9939
	54.9157
	10.8922
	19.367
	11.8893
	35.8365
	8.45305
	14.9599
	24.2136
	15.0806
	19.6562
	25.9815
	7.58355
	11.5064
	13.4319
	20.4106
	13.8172
	16.8652
	13.5512
	19.965
	27.9833
	5.46282
	13.7591
	28.9071
	23.7915
	16.2351
	6.27816
	14.6277
	9.68961
	28.9415
	48.1876
	15.3987
	26.7899
	26.5291
	17.2627
	37.2089
	36.2518
	18.1449
	18.026
	24.1009
	17.1279
	40.0186
	11.6695
	15.1143
	20.8193
	19.5977
	25.3496
	32.4524
	45.9276
	8.76548
	12.1518
	33.7586
	13.437
	23.3791
	14.2241
	19.7475
	15.4603
	12.8813
	28.5696
	22.6914
	13.3434
	11.4854
	24.3029
	18.5784
	52.6361
	16.6845
	7.40421
	22.6682
	25.1551
	20.5488
	11.9518
	13.9589
	36.8232
	10.7815
	14.1689
	30.3423
	23.7076
	15.7091
	14.7656
	21.3951
	20.1965
	12.3972
	13.5784
	11.3712
	11.1651
	5.28832
	19.8239
	19.1365
	12.0314
	22.2751
	34.3791
	18.1409
	8.7681
	10.64
	20.2747
	12.4411
	23.5984
	13.034
	17.0474
	10.644
	12.456
	10.9797
	14.5193
	16.7121
	15.1703
	13.6322
	10.9429
	11.7354
	22.9504
	27.3414
	23.5933
	21.152
	21.5802
	13.4463
	24.0998
	24.5266
	13.8455
	17.0133
	13.5951
	14.2915
	20.0338
	17.3694
	14.2957
	13.1794
	12.7545
