# Supplementary material for: Shaping immune landscape of colorectal cancer by cholesterol metabolites
Source: EMBO Mol Med. 2024 Jan 2;16(2):7. doi: 10.1038/s44321-023-00015-9 (PMC10897227; doi:10.1038/s44321-023-00015-9)
Supplement: Supplementary file 11 — Source Data for Expanded View and Appendix [file 44321_2023_15_MOESM11_ESM.zip › Figure EV4/EV4B/Fig EV4B_Transcriptional levels.xlsx]

## Sheet: Fig EV4B
Sqle		Cyp51		Dhcr24
WT	nSrebp2	WT	nSrebp2	WT	nSrebp2
0.878633	3.83706	0.878633	2.16345	0.990801	1.08173
0.935191	3.91768	0.935191	1.93634	1.00463	1.09682
1.217	3.70635	1.217	2.1785	1.00463	1.08173
