# Supplementary material for: Shaping immune landscape of colorectal cancer by cholesterol metabolites
Source: EMBO Mol Med. 2024 Jan 2;16(2):7. doi: 10.1038/s44321-023-00015-9 (PMC10897227; doi:10.1038/s44321-023-00015-9)
Supplement: Supplementary file 11 — Source Data for Expanded View and Appendix [file 44321_2023_15_MOESM11_ESM.zip › Figure EV4/EV4C/Fig EV4C_CM_DCP.xlsx]

## Sheet: Fig EV4C Desmosterol
blank	WT	nSrebp2
346592	965509	7720171
321280	623620	9613713
344337	1020002	9154339
361294	849295	9421429
363654	780636	7214064
270540	1013007	9435504
279924	828898	9384941
200054	842212	9556180

## Sheet: Fig EV4C Zymosterol
blank	WT	nSrebp2
117328	175492	305862
158707	99583	292174
134719	124743	271894
119338	86256	351759
152972	90811	281710
135241	116368	358618
104951	116062	362593
98888	100553	328419
