# Supplementary material for: Shaping immune landscape of colorectal cancer by cholesterol metabolites
Source: EMBO Mol Med. 2024 Jan 2;16(2):7. doi: 10.1038/s44321-023-00015-9 (PMC10897227; doi:10.1038/s44321-023-00015-9)
Supplement: Supplementary file 11 — Source Data for Expanded View and Appendix [file 44321_2023_15_MOESM11_ESM.zip › Figure EV4/EV4D/Fig EV4D_CM_Th17.xlsx]

## Sheet: Fig EV4D
Ctrl	MC38-WT	MC38-nSrebp2	CT26
25.129	27.278	32.253	36.252
23.961	25.545	32.728	31.39
20.715	25.173	30.9	32.265
